# Supplementary material for: Epigenetic landscape reveals MECOM as an endothelial lineage regulator
Source: Nat Commun. 2023 Apr 25;14:2390. doi: 10.1038/s41467-023-38002-w (PMC10130150; doi:10.1038/s41467-023-38002-w)
Supplement: Supplementary file 4 — Supplementary data 1 [file 41467_2023_38002_MOESM4_ESM.xlsx]

## Sheet: histone_correlation_table
	H3K9me3	H3K27me3	H4K20me1	H3K79me2	H3K9me1	H3K36me3	H3K4me1	H3K4me2	H3K4me3	H3K27ac	H3K9ac
H3K9me3	1	-0.0768749	-0.0475086	-0.128702	-0.122244	-0.0500044	-0.110743	-0.0845372	-0.122421	-0.141931	-0.105044
H3K27me3	-0.0768749	1	-0.00530169	-0.0292927	0.0116417	-0.0497283	-0.00951217	-0.109153	-0.142035	-0.111441	-0.219641
H4K20me1	-0.0475086	-0.00530169	1	0.567131	0.573042	0.112859	0.425734	0.387672	0.4126	0.315556	0.368036
H3K79me2	-0.128702	-0.0292927	0.567131	1	0.442121	0.189725	0.518832	0.502843	0.484675	0.448624	0.468761
H3K9me1	-0.122244	0.0116417	0.573042	0.442121	1	0.126587	0.604643	0.440905	0.259851	0.283678	0.356645
H3K36me3	-0.0500044	-0.0497283	0.112859	0.189725	0.126587	1	0.259014	0.219204	0.216523	0.238289	0.280429
H3K4me1	-0.110743	-0.00951217	0.425734	0.518832	0.604643	0.259014	1	0.852152	0.464353	0.604233	0.652649
H3K4me2	-0.0845372	-0.109153	0.387672	0.502843	0.440905	0.219204	0.852152	1	0.600803	0.705808	0.785339
H3K4me3	-0.122421	-0.142035	0.4126	0.484675	0.259851	0.216523	0.464353	0.600803	1	0.647538	0.704599
H3K27ac	-0.141931	-0.111441	0.315556	0.448624	0.283678	0.238289	0.604233	0.705808	0.647538	1	0.840028
H3K9ac	-0.105044	-0.219641	0.368036	0.468761	0.356645	0.280429	0.652649	0.785339	0.704599	0.840028	1
