# Supplementary material for: Epigenetic landscape reveals MECOM as an endothelial lineage regulator
Source: Nat Commun. 2023 Apr 25;14:2390. doi: 10.1038/s41467-023-38002-w (PMC10130150; doi:10.1038/s41467-023-38002-w)
Supplement: Supplementary file 5 — Supplementary data 2 [file 41467_2023_38002_MOESM5_ESM.xlsx]

## Sheet: 1. 206 EC identity genes
Gene ID	FPKM in ESC	FPKM in HUVEC	Log2(FoldChange)	diff Exp P-value	diff Exp FDR	If differentially expressed gene
ABI1	11.308	24.4689	1.11361	0.00145	0.00435474	yes
ACTG1	1888.44	3212.44	0.766476	0.0077	0.0192542	yes
ACVRL1	0.175452	186.163	10.0513	5e-05	0.000194018	yes
ADD1	33.5634	69.0088	1.03989	0.00045	0.00149992	yes
AKR1C3	2.87953	15.6639	2.44354	5e-05	0.000194018	yes
AKT1	55.1318	148.955	1.43392	5e-05	0.000194018	yes
ALDH1A2	0.0690435	12.2436	7.47031	5e-05	0.000194018	yes
AMOTL1	5.73621	9.81984	0.775602	0.00785	0.0195946	yes
ANGPT1	0.0938793	0.25664	1.45087	0.00225	0.00644374	yes
ANGPT2	0.0353714	9.52466	8.07294	0.00205	0.00592448	yes
ANGPTL4	3.46792	12.4877	1.84837	5e-05	0.000194018	yes
ANO6	9.14529	15.8478	0.793182	0.0065	0.0165874	yes
ANXA3	4.83399	35.3274	2.8695	5e-05	0.000194018	yes
ATOH8	0.199414	4.55879	4.51481	5e-05	0.000194018	yes
AXL	24.2892	51.4614	1.08317	0.00065	0.00210105	yes
BCAR1	38.9882	112.62	1.53035	5e-05	0.000194018	yes
BMP2	1.31313	5.56107	2.08235	5e-05	0.000194018	yes
BMP4	2.01219	241.334	6.90612	5e-05	0.000194018	yes
BMPR2	4.50615	19.7541	2.13218	0.00105	0.00325496	yes
BTG1	3.37538	14.138	2.06646	5e-05	0.000194018	yes
C5	0.119474	0.359127	1.5878	0.00085	0.00268245	yes
CALR	350.666	953.195	1.44267	5e-05	0.000194018	yes
CAV1	2.91707	815.251	8.12658	5e-05	0.000194018	yes
CAV2	0.780168	117.476	7.23436	5e-05	0.000194018	yes
CCL2	1.96705	470.26	7.90128	5e-05	0.000194018	yes
CCM2	34.7066	66.2282	0.932235	0.00255	0.0072197	yes
CD34	0.395815	104.633	8.0463	5e-05	0.000194018	yes
CD40	15.8616	42.4112	1.4189	5e-05	0.000194018	yes
CD63	327.171	1086.95	1.73217	5e-05	0.000194018	yes
CDC42	52.9885	145.24	1.45469	5e-05	0.000194018	yes
CDH13	2.31505	94.663	5.35368	5e-05	0.000194018	yes
CDH5	0.173209	652.192	11.8786	5e-05	0.000194018	yes
CIB1	56.2689	142.907	1.34466	0.0076	0.0190326	yes
CLDN5	1.08439	180.702	7.38059	5e-05	0.000194018	yes
COL13A1	1.25411	9.39009	2.90447	5e-05	0.000194018	yes
CORO1B	88.2919	154.875	0.810751	0.00705	0.0178203	yes
CRK	21.2886	41.6921	0.969695	0.00125	0.00380693	yes
CTNNB1	123.29	244.137	0.985632	0.0006	0.00195281	yes
CUL7	13.8969	30.2455	1.12196	0.0066	0.0168122	yes
CYFIP1	19.8329	38.5493	0.95881	0.00065	0.00210105	yes
DLL4	0.140422	26.1368	7.54017	5e-05	0.000194018	yes
DOCK1	7.50809	12.8067	0.770383	0.009	0.0221406	yes
ECE1	16.1015	329.039	4.35299	5e-05	0.000194018	yes
ECM1	0.771902	15.2768	4.30678	5e-05	0.000194018	yes
ECSCR	6.22875	1356.89	7.76715	5e-05	0.000194018	yes
EDF1	316.492	596.139	0.913478	0.0046	0.0122098	yes
EDN1	0.1872	456.191	11.2508	5e-05	0.000194018	yes
EFNA1	6.5048	186.877	4.84444	5e-05	0.000194018	yes
EFNB2	4.83266	33.1761	2.77925	5e-05	0.000194018	yes
EGFL7	57.5489	724.502	3.65413	5e-05	0.000194018	yes
EGR3	0.0842394	0.47159	2.48496	5e-05	0.000194018	yes
ENG	1.80956	280.862	7.27808	5e-05	0.000194018	yes
EPHA2	24.1247	133.616	2.46951	5e-05	0.000194018	yes
EPHB4	47.7749	123.363	1.36859	5e-05	0.000194018	yes
ERN1	0.93947	4.4865	2.25567	5e-05	0.000194018	yes
ESM1	0	103.399	inf	5e-05	0.000194018	yes
ETS1	4.58993	15.0972	1.71774	5e-05	0.000194018	yes
FAM129B	23.0759	93.3123	2.01568	5e-05	0.000194018	yes
FAP	0	0.558328	inf	5e-05	0.000194018	yes
FER	0.858628	2.14056	1.31789	0.001	0.00311414	yes
FGF16	2.00663	17.2641	3.10493	5e-05	0.000194018	yes
FLT4	5.82869	48.564	3.05864	5e-05	0.000194018	yes
FOXC1	0.0234322	6.4243	8.0989	0.0003	0.00103756	yes
FOXP1	7.89417	28.9233	1.87337	5e-05	0.000194018	yes
FZD4	2.2608	45.9645	4.34561	5e-05	0.000194018	yes
GAS6	22.9338	94.1599	2.03764	5e-05	0.000194018	yes
GATA3	0.0346706	6.01197	7.43798	5e-05	0.000194018	yes
GATA6	0.0125727	3.266	8.02109	0.0031	0.00859688	yes
GCNT1	4.87708	10.6413	1.12558	0.0093	0.0228176	yes
GIPC1	64.8885	123.994	0.934237	0.0016	0.00475937	yes
GJA4	3.44289	204.795	5.89441	5e-05	0.000194018	yes
GJA5	1.11288	5.72541	2.36307	5e-05	0.000194018	yes
GPX1	691.844	1692.52	1.29065	5e-05	0.000194018	yes
GSTM3	1.66438	25.9595	3.96321	5e-05	0.000194018	yes
HDAC7	20.0304	74.5365	1.89576	5e-05	0.000194018	yes
HEG1	1.71535	17.7211	3.36889	5e-05	0.000194018	yes
HEY1	0.489597	5.71212	3.54436	5e-05	0.000194018	yes
HHEX	0.503684	43.1745	6.42152	5e-05	0.000194018	yes
HMOX1	28.6682	64.6851	1.17398	5e-05	0.000194018	yes
HOXA9	0	26.5849	inf	5e-05	0.000194018	yes
HSPB1	263.627	3652.41	3.79228	5e-05	0.000194018	yes
ICAM1	5.37269	30.5748	2.50863	5e-05	0.000194018	yes
IKBKB	8.16461	14.6243	0.840909	0.0121	0.0286958	yes
IL6	0.101249	8.46477	6.38549	5e-05	0.000194018	yes
IL6ST	1.70697	57.5085	5.07427	0.0001	0.000373078	yes
ISL1	0.0387119	0.152303	1.97609	0.0223	0.0489349	yes
ITGA4	0.315638	1.01805	1.68947	0.0007	0.00224765	yes
ITGA5	10.6015	580.909	5.77597	5e-05	0.000194018	yes
ITGAV	4.97149	39.0544	2.97373	5e-05	0.000194018	yes
ITGB1	41.8414	254.098	2.60238	5e-05	0.000194018	yes
ITGB1BP1	5.35894	19.2836	1.84735	5e-05	0.000194018	yes
ITGB3	0.0833883	45.9266	9.10527	5e-05	0.000194018	yes
JMJD6	3.91416	8.8671	1.17976	0.00035	0.00119321	yes
JUN	4.65673	82.5202	4.14736	5e-05	0.000194018	yes
JUNB	9.01957	63.425	2.81392	5e-05	0.000194018	yes
KDM6B	0.527875	1.44314	1.45094	5e-05	0.000194018	yes
KDR	34.2945	59.9475	0.805723	0.00625	0.0160138	yes
KLF4	0.85113	2.09719	1.301	0.0006	0.00195281	yes
LGALS8	1.36742	8.74028	2.67623	0.0223	0.0489349	yes
LOXL2	41.291	279.753	2.76026	5e-05	0.000194018	yes
MAP3K5	0.532962	1.47972	1.47321	0.00125	0.00380693	yes
MAPK11	0.852004	23.4079	4.77999	5e-05	0.000194018	yes
MAPK12	9.34554	40.2084	2.10515	5e-05	0.000194018	yes
MAPK14	10.6096	20.312	0.936959	0.0017	0.0050219	yes
MAPKAPK2	22.2097	41.7356	0.910088	0.0019	0.00553798	yes
MCAM	9.42012	773.275	6.35909	5e-05	0.000194018	yes
MEOX2	0.0389269	10.6028	8.08947	0.0001	0.000373078	yes
MESP1	0.47735	1.81566	1.92738	5e-05	0.000194018	yes
MET	2.69731	16.1702	2.58374	5e-05	0.000194018	yes
MMP14	40.2839	324.967	3.01202	5e-05	0.000194018	yes
MMRN2	0.687662	126.078	7.5184	5e-05	0.000194018	yes
MSN	71.9867	439.977	2.61163	5e-05	0.000194018	yes
MYH9	25.9651	146.196	2.49326	5e-05	0.000194018	yes
MYO1C	28.3468	96.3047	1.76442	5e-05	0.000194018	yes
MYOF	0.568162	54.6826	6.58863	5e-05	0.000194018	yes
NCK1	4.58674	12.7464	1.47455	5e-05	0.000194018	yes
NEDD4	0.635347	6.96896	3.45533	5e-05	0.000194018	yes
NFE2L2	13.2612	39.7135	1.58242	5e-05	0.000194018	yes
NOS3	2.43543	29.9365	3.61966	5e-05	0.000194018	yes
NOTCH1	8.70873	22.9602	1.3986	5e-05	0.000194018	yes
NOTCH4	1.53933	29.4351	4.25716	5e-05	0.000194018	yes
NR2F2	0.044656	63.0667	10.4638	5e-05	0.000194018	yes
NRARP	25.167	43.0293	0.773784	0.0089	0.021921	yes
NRG1	1.55621	21.4752	3.78656	5e-05	0.000194018	yes
NRP1	0.829433	91.9694	6.79288	5e-05	0.000194018	yes
NRP2	17.3231	104.601	2.59413	5e-05	0.000194018	yes
P2RX4	7.85468	59.2987	2.91638	5e-05	0.000194018	yes
PAK2	7.16028	13.3866	0.902702	0.0019	0.00553798	yes
PARVA	1.80778	25.7526	3.83243	5e-05	0.000194018	yes
PDCD4	0.860784	3.07373	1.83627	0.00195	0.00567203	yes
PDCD6	107.722	179.094	0.733402	0.01345	0.0314952	yes
PDE2A	3.00789	7.34955	1.2889	5e-05	0.000194018	yes
PDE4D	0.862188	30.6157	5.15013	5e-05	0.000194018	yes
PDGFB	4.80195	181.589	5.24091	5e-05	0.000194018	yes
PGF	1.81919	78.5755	5.43271	5e-05	0.000194018	yes
PIK3CA	1.09106	3.8275	1.81068	5e-05	0.000194018	yes
PIK3R1	1.18429	2.0287	0.776533	0.01655	0.0377263	yes
PLEKHG5	9.70029	29.7793	1.61821	0.0001	0.000373078	yes
PLOD3	19.9868	98.5715	2.30213	5e-05	0.000194018	yes
PLXNB3	0.700557	12.355	4.14045	5e-05	0.000194018	yes
PLXND1	7.61962	115.263	3.91907	5e-05	0.000194018	yes
PPP1R16B	2.36278	29.0889	3.62191	5e-05	0.000194018	yes
PRCP	46.1937	229.154	2.31055	5e-05	0.000194018	yes
PRKD1	1.65382	3.04772	0.881934	0.0067	0.0170269	yes
PROX1	0.178309	0.421285	1.24042	0.00055	0.00180188	yes
PROX2	0.0595955	0.236795	1.99036	0.0013	0.00394288	yes
PTEN	4.23232	8.3219	0.975466	0.00145	0.00435474	yes
PTGS2	0.0604396	18.2804	8.24059	5e-05	0.000194018	yes
PTPN1	14.6546	38.2538	1.38425	5e-05	0.000194018	yes
PTPRM	2.26303	16.9941	2.90871	5e-05	0.000194018	yes
PXN	29.3965	93.7698	1.67348	5e-05	0.000194018	yes
RAB1B	174.509	325.015	0.8972	0.0024	0.00682971	yes
RAC1	99.0075	166.546	0.750313	0.00855	0.0211439	yes
RAMP2	27.6023	190.942	2.79028	5e-05	0.000194018	yes
RAP1A	5.07844	12.9366	1.349	5e-05	0.000194018	yes
RAP1B	27.4674	63.2046	1.20231	5e-05	0.000194018	yes
RAPGEF1	30.2664	54.576	0.850551	0.0094	0.0230261	yes
RAPGEF2	6.91358	11.5974	0.746296	0.0134	0.0313981	yes
RAPGEF3	3.24315	16.9432	2.38524	5e-05	0.000194018	yes
RASA1	7.48933	14.0325	0.90586	0.01665	0.037926	yes
RASIP1	9.14284	53.6698	2.55339	5e-05	0.000194018	yes
RDX	11.1505	27.6804	1.31176	0.0001	0.000373078	yes
RHOA	120.989	250.184	1.04811	0.0004	0.00134767	yes
RHOB	10.146	1011.83	6.63991	5e-05	0.000194018	yes
RICTOR	1.78211	3.67577	1.04446	0.00205	0.00592448	yes
ROCK2	1.2836	2.8329	1.14209	5e-05	0.000194018	yes
S100A2	0.333347	2.32282	2.80078	5e-05	0.000194018	yes
S1PR1	5.7904	474.785	6.35747	5e-05	0.000194018	yes
S1PR3	6.33162	20.5413	1.69788	5e-05	0.000194018	yes
SASH1	5.05597	15.7715	1.64126	5e-05	0.000194018	yes
SCARB1	36.1222	74.8466	1.05105	0.00065	0.00210105	yes
SELP	0	0.91119	inf	5e-05	0.000194018	yes
SELPLG	0.141533	1.27463	3.17087	5e-05	0.000194018	yes
SHB	2.53934	6.77482	1.41573	5e-05	0.000194018	yes
SHC2	5.55363	9.71688	0.807063	0.0115	0.027507	yes
SLC40A1	0.0115049	11.2592	9.93464	0.001	0.00311414	yes
SLIT2	1.40127	7.55517	2.43073	5e-05	0.000194018	yes
SOX17	0.0170937	33.7995	10.9493	0.01825	0.0411324	yes
SOX18	0.0853428	21.3712	7.96818	5e-05	0.000194018	yes
SP100	0.0559433	19.5939	8.45222	5e-05	0.000194018	yes
SPARC	109.485	1260.78	3.52551	5e-05	0.000194018	yes
SRPX2	0	155.891	inf	5e-05	0.000194018	yes
STARD13	0.561916	6.40331	3.51039	5e-05	0.000194018	yes
STAT1	13.3725	47.5914	1.83143	5e-05	0.000194018	yes
STAT5A	2.98021	10.704	1.84466	5e-05	0.000194018	yes
SULF1	1.89962	84.0799	5.46798	5e-05	0.000194018	yes
SULF2	7.40788	31.609	2.0932	5e-05	0.000194018	yes
TAL1	0.0515798	42.8141	9.69706	0.00525	0.0137231	yes
TEK	6.23109	19.2242	1.62537	5e-05	0.000194018	yes
TGFBR2	3.42611	215.449	5.97463	5e-05	0.000194018	yes
TGFBR3	0.955999	5.07349	2.4079	5e-05	0.000194018	yes
TIE1	0.9366	373.364	8.63893	5e-05	0.000194018	yes
TIPARP	0.591923	6.02272	3.34693	5e-05	0.000194018	yes
TJP2	30.4747	59.0745	0.954921	0.0092	0.0225843	yes
TMEM204	0.118007	50.5267	8.74203	0.00095	0.00297303	yes
TMSB4X	1019.7	3379.38	1.72862	5e-05	0.000194018	yes
TNFAIP3	1.37939	3.51679	1.35023	0.0072	0.0181545	yes
TNFRSF1A	24.9249	66.1628	1.40843	5e-05	0.000194018	yes
TRPV4	4.59244	19.7272	2.10286	5e-05	0.000194018	yes
VASH1	2.18618	20.6342	3.23855	5e-05	0.000194018	yes
VCAM1	0.0782828	1.312	4.06693	5e-05	0.000194018	yes
VEGFB	5.13174	10.7582	1.06792	0.00105	0.00325496	yes
VEGFC	0.345042	16.055	5.54011	5e-05	0.000194018	yes
WASF2	27.9842	65.0704	1.21739	5e-05	0.000194018	yes
ZEB1	0.0362229	18.4688	8.99397	5e-05	0.000194018	yes
ZFPM2	0.076916	5.63594	6.19523	5e-05	0.000194018	yes

## Sheet: 2. GO_EC
GO:0001938	positive regulation of endothelial cell proliferation	Any process that activates or increases the rate or extent of endothelial cell proliferation.
GO:0001937	negative regulation of endothelial cell proliferation	Any process that stops, prevents, or reduces the rate or extent of endothelial cell proliferation.
GO:0001936	regulation of endothelial cell proliferation	Any process that modulates the frequency, rate, or extent of endothelial cell proliferation.
GO:0001935	endothelial cell proliferation	The multiplication or reproduction of endothelial cells, resulting in the expansion of a cell population. Endothelial cells are thin flattened cells which line the inside surfaces of body cavities, blood vessels, and lymph vessels, making up the endothelium.
GO:0001886	endothelial cell morphogenesis	The change in form (cell shape and size) that occurs during the differentiation of an endothelial cell.
GO:0001885	endothelial cell development	The progression of an endothelial cell over time, from its formation to the mature structure.
GO:0101023	vascular endothelial cell proliferation	The multiplication or reproduction of blood vessel endothelial cells, resulting in the expansion of a cell population.
GO:2000353	positive regulation of endothelial cell apoptotic process	Any process that activates or increases the frequency, rate or extent of endothelial cell apoptotic process.
GO:2000352	negative regulation of endothelial cell apoptotic process	Any process that stops, prevents or reduces the frequency, rate or extent of endothelial cell apoptotic process.
GO:2000351	regulation of endothelial cell apoptotic process	Any process that modulates the frequency, rate or extent of endothelial cell apoptotic process.
GO:2000335	regulation of endothelial microparticle formation	Any process that modulates the frequency, rate or extent of endothelial microparticle formation.
GO:2000337	positive regulation of endothelial microparticle formation	Any process that activates or increases the frequency, rate or extent of endothelial microparticle formation.
GO:2000336	negative regulation of endothelial microparticle formation	Any process that stops, prevents or reduces the frequency, rate or extent of endothelial microparticle formation.
GO:2000796	Notch signaling pathway involved in negative regulation of venous endothelial cell fate commitment	Any Notch signaling pathway that is involved in negative regulation of venous endothelial cell fate commitment.
GO:2000789	positive regulation of venous endothelial cell fate commitment	Any process that activates or increases the frequency, rate or extent of venous endothelial cell fate commitment.
GO:2000788	negative regulation of venous endothelial cell fate commitment	Any process that stops, prevents or reduces the frequency, rate or extent of venous endothelial cell fate commitment.
GO:2000787	regulation of venous endothelial cell fate commitment	Any process that modulates the frequency, rate or extent of venous endothelial cell fate commitment.
GO:0048010	vascular endothelial growth factor receptor signaling pathway	Any series of molecular signals initiated by the binding of an extracellular ligand to a vascular endothelial growth factor receptor (VEGFR) located on the surface of the receiving cell, and ending with regulation of a downstream cellular process, e.g. transcription.
GO:1905956	positive regulation of endothelial tube morphogenesis	Any process that activates or increases the frequency, rate or extent of endothelial tube morphogenesis.
GO:1905955	negative regulation of endothelial tube morphogenesis	Any process that stops, prevents or reduces the frequency, rate or extent of endothelial tube morphogenesis.
GO:1904858	negative regulation of endothelial cell chemotaxis to vascular endothelial growth factor	Any process that stops, prevents or reduces the frequency, rate or extent of endothelial cell chemotaxis to vascular endothelial growth factor.
GO:1904857	regulation of endothelial cell chemotaxis to vascular endothelial growth factor	Any process that modulates the frequency, rate or extent of endothelial cell chemotaxis to vascular endothelial growth factor.
GO:1904859	positive regulation of endothelial cell chemotaxis to vascular endothelial growth factor	Any process that activates or increases the frequency, rate or extent of endothelial cell chemotaxis to vascular endothelial growth factor.
GO:1904906	positive regulation of endothelial cell-matrix adhesion via fibronectin	Any process that activates or increases the frequency, rate or extent of endothelial cell-matrix adhesion via fibronectin.
GO:1904905	negative regulation of endothelial cell-matrix adhesion via fibronectin	Any process that stops, prevents or reduces the frequency, rate or extent of endothelial cell-matrix adhesion via fibronectin.
GO:1904904	regulation of endothelial cell-matrix adhesion via fibronectin	Any process that modulates the frequency, rate or extent of endothelial cell-matrix adhesion via fibronectin.
GO:1904977	lymphatic endothelial cell migration	The orderly movement of a lymphatic endothelial cell from one site to another in the wall of a lymphatic vessel.
GO:1904989	positive regulation of endothelial cell activation	Any process that activates or increases the frequency, rate or extent of endothelial cell activation.
GO:1904988	negative regulation of endothelial cell activation	Any process that stops, prevents or reduces the frequency, rate or extent of endothelial cell activation.
GO:1904987	regulation of endothelial cell activation	Any process that modulates the frequency, rate or extent of endothelial cell activation.
GO:0035924	cellular response to vascular endothelial growth factor stimulus	Any process that results in a change in state or activity of a cell (in terms of movement, secretion, enzyme production, gene expression, etc.) as a result of a vascular endothelial growth factor stimulus.
GO:0060946	cardiac blood vessel endothelial cell differentiation	The process in which a relatively unspecialized cell acquires specialized features of a blood vessel endothelial cell of the heart. Blood vessel endothelial cells are thin flattened cells that line the inside surfaces of blood vessels.
GO:0044607	disruption by symbiont of host endothelial cells	Any process in which an organism has a negative effect on the functioning of the host's endothelial cells.
GO:0044652	adhesion of symbiont to host endothelial cell	The attachment of a symbiont to a host endothelial cell via adhesion molecules, general stickiness etc., either directly or indirectly.
GO:0030947	regulation of vascular endothelial growth factor receptor signaling pathway	Any process that modulates the frequency, rate or extent of vascular endothelial growth factor receptor signaling pathway activity.
GO:0030949	positive regulation of vascular endothelial growth factor receptor signaling pathway	Any process that activates or increases the frequency, rate or extent of vascular endothelial growth factor receptor signaling pathway activity.
GO:0030948	negative regulation of vascular endothelial growth factor receptor signaling pathway	Any process that stops, prevents, or reduces the frequency, rate or extent of vascular endothelial growth factor receptor signaling pathway activity.
GO:0044328	canonical Wnt signaling pathway involved in positive regulation of endothelial cell migration	The series of molecular signals initiated by binding of a Wnt protein to a frizzled family receptor on the surface of the target cell, followed by propagation of the signal via beta-catenin, and ending with a change in transcription of target genes involved in the positive regulation of endothelial cell migration.
GO:1903588	negative regulation of blood vessel endothelial cell proliferation involved in sprouting angiogenesis	Any process that stops, prevents or reduces the frequency, rate or extent of blood vessel endothelial cell proliferation involved in sprouting angiogenesis.
GO:1903589	positive regulation of blood vessel endothelial cell proliferation involved in sprouting angiogenesis	Any process that activates or increases the frequency, rate or extent of blood vessel endothelial cell proliferation involved in sprouting angiogenesis.
GO:1903587	regulation of blood vessel endothelial cell proliferation involved in sprouting angiogenesis	Any process that modulates the frequency, rate or extent of blood vessel endothelial cell proliferation involved in sprouting angiogenesis.
GO:1903140	regulation of establishment of endothelial barrier	Any process that modulates the frequency, rate or extent of establishment of endothelial barrier.
GO:1903141	negative regulation of establishment of endothelial barrier	Any process that stops, prevents or reduces the frequency, rate or extent of establishment of endothelial barrier.
GO:1903142	positive regulation of establishment of endothelial barrier	Any process that activates or increases the frequency, rate or extent of establishment of endothelial barrier.
GO:1900746	regulation of vascular endothelial growth factor signaling pathway	Any process that modulates the frequency, rate or extent of vascular endothelial growth factor signaling pathway.
GO:1900748	positive regulation of vascular endothelial growth factor signaling pathway	Any process that activates or increases the frequency, rate or extent of vascular endothelial growth factor signaling pathway.
GO:1900747	negative regulation of vascular endothelial growth factor signaling pathway	Any process that stops, prevents or reduces the frequency, rate or extent of vascular endothelial growth factor signaling pathway.
GO:0071603	endothelial cell-cell adhesion	The attachment of an endothelial cell to another endothelial cell via adhesion molecules.
GO:1904046	negative regulation of vascular endothelial growth factor production	Any process that stops, prevents or reduces the frequency, rate or extent of vascular endothelial growth factor production.
GO:0120084	endothelial tip cell filopodium assembly	The assembly of a filopodium, a thin, stiff protrusion extended by the endothelial tip cell of a vascular sprout.
GO:1990775	endothelin secretion	The regulated release of endothelin from a cell. Endothelins are endothelium-derived vasoactive peptides involved in a variety of biological functions.
GO:0003348	cardiac endothelial cell differentiation	The process in which a relatively unspecialized cell acquires the specialized structural and/or functional features of a cardiac endothelial cell.
GO:0003349	epicardium-derived cardiac endothelial cell differentiation	The process in which an epicardial cell acquires the specialized structural and/or functional features of a cardiac endothelial cell.
GO:1990839	response to endothelin	Any process that results in a change in state or activity of a cell or an organism (in terms of movement, secretion, enzyme production, gene expression, etc.) as a result of an endothelin stimulus. Endothelin is any of three secretory vasoconstrictive peptides (endothelin-1, -2, -3).
GO:1990859	cellular response to endothelin	Any process that results in a change in state or activity of a cell (in terms of movement, secretion, enzyme production, gene expression, etc.) as a result of an endothelin stimulus. Endothelin is any of three secretory vasoconstrictive peptides (endothelin-1, -2, -3).
GO:0003100	regulation of systemic arterial blood pressure by endothelin	The process in which endothelin modulates the force with which blood passes through the circulatory system. Endothelin is a hormone that is released by the endothelium, and it is a vasoconstrictor.
GO:0003158	endothelium development	The process whose specific outcome is the progression of an endothelium over time, from its formation to the mature structure. Endothelium refers to the layer of cells lining blood vessels, lymphatics, the heart, and serous cavities, and is derived from bone marrow or mesoderm. Corneal endothelium is a special case, derived from neural crest cells.
GO:0003159	morphogenesis of an endothelium	The process in which the anatomical structure of an endothelium is generated and organized. Endothelium refers to the layer of cells lining blood vessels, lymphatics, the heart, and serous cavities, and is derived from bone marrow or mesoderm. Corneal endothelium is a special case, derived from neural crest cells.
GO:0097699	vascular endothelial cell response to fluid shear stress	Any response to fluid shear stress in a vascular endothelial cell.
GO:0097498	endothelial tube lumen extension	Any endothelial tube morphogenesis process by which the tube is increased in length.
GO:0097497	blood vessel endothelial cell delamination	The process of negative regulation of cell adhesion that results in blood vessel endothelial cells splitting off from an existing endothelial sheet.
GO:0097700	vascular endothelial cell response to laminar fluid shear stress	Any response to laminar fluid shear stress in a vascular endothelial cell.
GO:0097706	vascular endothelial cell response to oscillatory fluid shear stress	Any response to oscillatory fluid shear stress that occurs in a vascular endothelial cell.
GO:0097705	vascular endothelial cell response to pulsatile fluid shear stress	Any response to pulsatile fluid shear stress that occurs in a vascular endothelial cell.
GO:0042118	endothelial cell activation	The change in morphology and behavior of an endothelial cell resulting from exposure to a cytokine, chemokine, cellular ligand, or soluble factor.
GO:0097102	endothelial tip cell fate specification	The process involved in the specification of identity of an endothelial tip cell. Once specification has taken place, a cell will be committed to differentiate down a specific pathway if left in its normal environment. An endothelial tip cell is a specialized endothelial cell localized to the leading edge of an angiogenic sprout that senses extracellular signals and guides the directed growth of …
GO:0097101	blood vessel endothelial cell fate specification	The process involved in the specification of identity of a blood vessel endothelial cell. Once specification has taken place, a cell will be committed to differentiate down a specific pathway if left in its normal environment. A blood vessel endothelial cell is an endothelial cell of the vascular tree, which includes blood vessels and lymphatic vessels.
GO:0097103	endothelial stalk cell fate specification	The process involved in the specification of identity of an endothelial stalk cell. Once specification has taken place, a cell will be committed to differentiate down a specific pathway if left in its normal environment. An endothelial stalk cell is a specialized endothelial cell which follows behind the tip cell of an angiogenic sprout.
GO:1901509	regulation of endothelial tube morphogenesis	Any process that modulates the frequency, rate or extent of endothelial tube morphogenesis.
GO:0043534	blood vessel endothelial cell migration	The orderly movement of an endothelial cell into the extracellular matrix in order to form new blood vessels during angiogenesis.
GO:0043536	positive regulation of blood vessel endothelial cell migration	Any process that activates or increases the frequency, rate or extent of the migration of the endothelial cells of blood vessels.
GO:0043535	regulation of blood vessel endothelial cell migration	Any process that modulates the frequency, rate or extent of the migration of the endothelial cells of blood vessels.
GO:0043537	negative regulation of blood vessel endothelial cell migration	Any process that stops, prevents, or reduces the frequency, rate or extent of the migration of the endothelial cells of blood vessels.
GO:0043542	endothelial cell migration	The orderly movement of an endothelial cell into the extracellular matrix to form an endothelium.
GO:1901550	regulation of endothelial cell development	Any process that modulates the frequency, rate or extent of endothelial cell development.
GO:1901552	positive regulation of endothelial cell development	Any process that activates or increases the frequency, rate or extent of endothelial cell development.
GO:1901551	negative regulation of endothelial cell development	Any process that stops, prevents or reduces the frequency, rate or extent of endothelial cell development.
GO:0045446	endothelial cell differentiation	The process in which a mesodermal, bone marrow or neural crest cell acquires specialized features of an endothelial cell, a thin flattened cell. A layer of such cells lines the inside surfaces of body cavities, blood vessels, and lymph vessels, making up the endothelium.
GO:0002043	blood vessel endothelial cell proliferation involved in sprouting angiogenesis	The multiplication or reproduction of blood vessel endothelial cells, resulting in the expansion of a cell population contributing to sprouting angiogenesis.
GO:0002044	blood vessel endothelial cell migration involved in intussusceptive angiogenesis	The orderly movement of endothelial cells into the extracellular matrix in order to form new blood vessels during intussusceptive angiogenesis.
GO:0002518	lymphocyte chemotaxis across high endothelial venule	The movement of a lymphocyte to cross a high endothelial venule in response to an external stimulus.
GO:0002259	endothelial cell activation within high endothelial venule involved in immune response	A change in the morphology or behavior of an endothelial cell within a high endothelial venule resulting from exposure to an activating factor such as a cellular or soluble ligand, leading to the initiation or perpetuation of an immune response.
GO:0002264	endothelial cell activation involved in immune response	A change in the morphology or behavior of an endothelial cell resulting from exposure to an activating factor such as a cellular or soluble ligand, leading to the initiation or perpetuation of an immune response.
GO:0086100	endothelin receptor signaling pathway	A series of molecular signals initiated by an endothelin receptor binding to one of its physiological ligands, and proceeding with the activated receptor promoting the exchange of GDP for GTP on the alpha-subunit of an associated heterotrimeric G-protein complex. Ends with regulation of a downstream cellular process, e.g. transcription.
GO:0086101	endothelin receptor signaling pathway involved in heart process	An endothelin receptor signaling pathway which contributes to a circulatory system process carried out by the heart.
GO:0045601	regulation of endothelial cell differentiation	Any process that modulates the frequency, rate or extent of endothelial cell differentiation.
GO:0045602	negative regulation of endothelial cell differentiation	Any process that stops, prevents, or reduces the frequency, rate or extent of endothelial cell differentiation.
GO:0045603	positive regulation of endothelial cell differentiation	Any process that activates or increases the frequency, rate or extent of endothelial cell differentiation.
GO:1902354	blood vessel endothelial cell delamination involved in blood vessel lumen ensheathment	Any blood vessel endothelial cell delamination that is involved in blood vessel lumen ensheathment.
GO:1902355	endothelial tube lumen extension involved in blood vessel lumen ensheathment	Any endothelial tube lumen extension that is involved in blood vessel lumen ensheathment.
GO:1902547	regulation of cellular response to vascular endothelial growth factor stimulus	Any process that modulates the frequency, rate or extent of cellular response to vascular endothelial growth factor stimulus.
GO:1902548	negative regulation of cellular response to vascular endothelial growth factor stimulus	Any process that stops, prevents or reduces the frequency, rate or extent of cellular response to vascular endothelial growth factor stimulus.
GO:0072577	endothelial cell apoptotic process	Any apoptotic process in an endothelial cell. An endothelial cell comprises the outermost layer or lining of anatomical structures and can be squamous or cuboidal.
GO:0072565	endothelial microparticle formation	The cellular component organization process in which microparticles bud off from an endothelial cell.
GO:0072264	metanephric glomerular endothelium development	The process whose specific outcome is the progression of the metanephric glomerular endothelium over time, from its formation to the mature structure. The metanephric glomerular endothelium is an epithelial tissue that covers the internal surfaces of the glomerulus of the metanephros.
GO:0072011	glomerular endothelium development	The process whose specific outcome is the progression of the glomerular endothelium over time, from its formation to the mature structure. The glomerular endothelium is an epithelial tissue that covers the internal surfaces of the glomerulus.
GO:0098508	endothelial to hematopoietic transition	The generation of hematopoietic stem cells from hemogenic endothelial cells by a process that includes tight-junction dissolution and loss of cell polarity followed by delamination from the endothelium.
GO:2001026	regulation of endothelial cell chemotaxis	Any process that modulates the frequency, rate or extent of endothelial cell chemotaxis.
GO:2001027	negative regulation of endothelial cell chemotaxis	Any process that stops, prevents or reduces the frequency, rate or extent of endothelial cell chemotaxis.
GO:2001028	positive regulation of endothelial cell chemotaxis	Any process that activates or increases the frequency, rate or extent of endothelial cell chemotaxis.
GO:0061147	endocardial endothelium development	The progression of the endocardial endothelium over time, from its initial formation to the mature structure. The endocardium is an anatomical structure comprised of an endothelium and an extracellular matrix that forms the innermost layer of tissue of the heart, and lines the heart chambers.
GO:0061154	endothelial tube morphogenesis	The process in which the anatomical structures of a tube are generated and organized from an endothelium. Endothelium refers to the layer of cells lining blood vessels, lymphatics, the heart, and serous cavities, and is derived from bone marrow or mesoderm. Corneal endothelium is a special case, derived from neural crest cells.
GO:0061155	pulmonary artery endothelial tube morphogenesis	The process in which the anatomical structures of a tube are generated and organized from the pulmonary artery endothelium. An pulmonary artery endothelium is an epithelium that lines the pulmonary artery.
GO:0061028	establishment of endothelial barrier	The establishment of a barrier between endothelial cell layers, such as those in the brain, lung or intestine, to exert specific and selective control over the passage of water and solutes, thus allowing formation and maintenance of compartments that differ in fluid and solute composition.
GO:0061756	leukocyte adhesion to vascular endothelial cell	The attachment of a leukocyte to vascular endothelial cell via adhesion molecules.
GO:0061757	leukocyte adhesion to arterial endothelial cell	The attachment of a leukocyte to an arterial endothelial cell via adhesion molecules.
GO:0036323	vascular endothelial growth factor receptor-1 signaling pathway	Any series of molecular signals initiated by the binding of an extracellular ligand to a vascular endothelial growth factor receptor-1 (VEGFR-1) located on the surface of the receiving cell, and ending with regulation of a downstream cellular process, e.g. transcription.
GO:0036324	vascular endothelial growth factor receptor-2 signaling pathway	Any series of molecular signals initiated by the binding of an extracellular ligand to a vascular endothelial growth factor receptor-2 (VEGFR-2) located on the surface of the receiving cell, and ending with regulation of a downstream cellular process, e.g. transcription.
GO:0036325	vascular endothelial growth factor receptor-3 signaling pathway	Any series of molecular signals initiated by the binding of an extracellular ligand to a vascular endothelial growth factor receptor-3 (VEGFR-3) located on the surface of the receiving cell, and ending with regulation of a downstream cellular process, e.g. transcription.
GO:0036339	lymphocyte adhesion to endothelial cell of high endothelial venule	The attachment of a lymphocyte to an endothelial cell of a high endothelial venule (HEV) via adhesion molecules. A HEV cell is an endothelial cell that is cuboidal, expresses leukocyte-specific receptors, and allows for passage of lymphocytes into bloodstream.
GO:1904472	positive regulation of endothelin secretion	Any process that activates or increases the frequency, rate or extent of endothelin secretion.
GO:1904471	negative regulation of endothelin secretion	Any process that stops, prevents or reduces the frequency, rate or extent of endothelin secretion.
GO:1904470	regulation of endothelin secretion	Any process that modulates the frequency, rate or extent of endothelin secretion.
GO:0140074	cardiac endothelial to mesenchymal transition	A transition where a cardiac endothelial cell loses apical/basolateral polarity, severs intercellular adhesive junctions, degrades basement membrane components and becomes a migratory mesenchymal cell. Endocardial cells (specialized endothelial cells that line the heart) undergo EndMT, and give rise to mesenchymal cells necessary for proper heart development. EndMT, specifically generates valve p…
GO:1904997	regulation of leukocyte adhesion to arterial endothelial cell	Any process that modulates the frequency, rate or extent of leukocyte adhesion to arterial endothelial cell.
GO:1904996	positive regulation of leukocyte adhesion to vascular endothelial cell	Any process that activates or increases the frequency, rate or extent of leukocyte adhesion to vascular endothelial cell.
GO:1904995	negative regulation of leukocyte adhesion to vascular endothelial cell	Any process that stops, prevents or reduces the frequency, rate or extent of leukocyte adhesion to vascular endothelial cell.
GO:1904994	regulation of leukocyte adhesion to vascular endothelial cell	Any process that modulates the frequency, rate or extent of leukocyte adhesion to vascular endothelial cell.
GO:1904999	positive regulation of leukocyte adhesion to arterial endothelial cell	Any process that activates or increases the frequency, rate or extent of leukocyte adhesion to arterial endothelial cell.
GO:1904998	negative regulation of leukocyte adhesion to arterial endothelial cell	Any process that stops, prevents or reduces the frequency, rate or extent of leukocyte adhesion to arterial endothelial cell.
GO:0038084	vascular endothelial growth factor signaling pathway	A series of molecular signals initiated by the binding of a vascular endothelial growth factor (VEGF) to a receptor on the surface of the target cell, and ending with regulation of a downstream cellular process, e.g. transcription.
GO:0038089	positive regulation of cell migration by vascular endothelial growth factor signaling pathway	A series of molecular signals initiated by the binding of a vascular endothelial growth factor (VEGF) to a receptor on the surface of a cell, which activates or increases the frequency, rate or extent of the orderly movement of a cell from one site to another.
GO:0010575	positive regulation of vascular endothelial growth factor production	Any process that increases or activates the frequency, rate, or extent of production of vascular endothelial growth factor.
GO:0010574	regulation of vascular endothelial growth factor production	Any process that modulates the frequency, rate, or extent of production of vascular endothelial growth factor.
GO:0010573	vascular endothelial growth factor production	The appearance of vascular endothelial growth factor production due to biosynthesis or secretion following a cellular stimulus, resulting in an increase in its intracellular or extracellular levels.
GO:0010594	regulation of endothelial cell migration	Any process that modulates the rate, frequency, or extent of the orderly movement of an endothelial cell into the extracellular matrix to form an endothelium.
GO:0010596	negative regulation of endothelial cell migration	Any process that decreases the rate, frequency, or extent of the orderly movement of an endothelial cell into the extracellular matrix to form an endothelium.
GO:0010595	positive regulation of endothelial cell migration	Any process that increases the rate, frequency, or extent of the orderly movement of an endothelial cell into the extracellular matrix to form an endothelium.
GO:0090557	establishment of endothelial intestinal barrier	The establishment of a barrier between endothelial cell layers of the intestine to exert specific and selective control over the passage of water and solutes, thus allowing formation and maintenance of compartments that differ in fluid and solute composition.
GO:0090674	endothelial cell-matrix adhesion via fibronectin	The binding of an endothelial cell to the extracellular matrix via fibronectin.
GO:0090673	endothelial cell-matrix adhesion	The binding of an endothelial cell to the extracellular matrix via adhesion molecules.
GO:0090667	cell chemotaxis to vascular endothelial growth factor	The directed movement of a motile cell in response to the presence of vascular endothelial growth factor (VEGF).
GO:0090668	endothelial cell chemotaxis to vascular endothelial growth factor	The directed movement of an endothelial cell in response to the presence of vascular endothelial growth factor (VEGF).
GO:0014045	establishment of endothelial blood-brain barrier	Establishment of the endothelial barrier between the blood and the brain. The endothelial cells in the brain capillaries are packed tightly together preventing the passage of most molecules from the blood into the brain. Only lipid soluble molecules or those that are actively transported can pass through the blood-brain barrier.
GO:2000544	regulation of endothelial cell chemotaxis to fibroblast growth factor	Any process that modulates the frequency, rate or extent of endothelial cell chemotaxis to fibroblast growth factor.
GO:2000546	positive regulation of endothelial cell chemotaxis to fibroblast growth factor	Any process that activates or increases the frequency, rate or extent of endothelial cell chemotaxis to fibroblast growth factor.
GO:2000545	negative regulation of endothelial cell chemotaxis to fibroblast growth factor	Any process that stops, prevents or reduces the frequency, rate or extent of endothelial cell chemotaxis to fibroblast growth factor.
GO:0060838	lymphatic endothelial cell fate commitment	The commitment of a venous blood vessel endothelial cell to a lymphatic endothelial cell fate and its capacity to differentiate into a lymphatic endothelial cell.
GO:0060837	blood vessel endothelial cell differentiation	The process in which a relatively unspecialized cell acquires specialized features of a blood vessel endothelial cell, a thin flattened cell that lines the inside surfaces of blood vessels.
GO:0060836	lymphatic endothelial cell differentiation	The process in which a venous blood vessel endothelial cell acquires specialized features of a lymphatic vessel endothelial cell, a thin flattened cell that lines the inside surfaces of lymph vessels.
GO:0060839	endothelial cell fate commitment	The commitment of a cell to an endothelial cell fate and its capacity to differentiate into an endothelial cell.
GO:0060852	regulation of transcription involved in venous endothelial cell fate commitment	Any process that modulates the frequency, rate or extent of transcription from an RNA polymerase II promoter that contributes to the commitment of a cell to a specific fate and contributes to a cell adopting a venous endothelial cell fate.
GO:0060851	vascular endothelial growth factor receptor signaling pathway involved in lymphatic endothelial cell fate commitment	The series of molecular signals generated as a consequence of vascular endothelial growth factor receptor binding to one of its physiological ligands that contributes to the commitment of a venous endothelial cell to a lymphatic endothelial cell fate.
GO:0060845	venous endothelial cell fate commitment	The commitment of a cell to a venous endothelial cell fate and its capacity to differentiate into an venous endothelial cell.
GO:0060844	arterial endothelial cell fate commitment	The commitment of a cell to an arterial endothelial cell fate and its capacity to differentiate into an arterial endothelial cell.
GO:0060843	venous endothelial cell differentiation	The process in which a relatively unspecialized endothelial cell acquires specialized features of a venous endothelial cell, a thin flattened cell that lines the inside surfaces of veins.
GO:0060842	arterial endothelial cell differentiation	The process in which a relatively unspecialized endothelial cell acquires specialized features of an arterial endothelial cell, a thin flattened cell that lines the inside surfaces of arteries.
GO:0060849	regulation of transcription involved in lymphatic endothelial cell fate commitment	Any process that modulates the frequency, rate or extent of transcription from an RNA polymerase II promoter that contributes to the commitment of a venous endothelial cell to a lymphatic endothelial cell.
GO:0060848	endothelial cell fate determination	A process involved in cell fate commitment of an endothelial cell. Once determination has taken place, a cell becomes committed to differentiate down a particular pathway regardless of its environment.
GO:0060847	endothelial cell fate specification	The process involved in the specification of identity of an endothelial cell. Once specification has taken place, a cell will be committed to differentiate down a specific pathway if left in its normal environment.
GO:0060846	blood vessel endothelial cell fate commitment	The commitment of a cell to a blood vessel endothelial cell fate and its capacity to differentiate into a blood vessel endothelial cell.
GO:0060855	venous endothelial cell migration involved in lymph vessel development	The orderly movement of venous endothelial cells out of the veins giving rise to the precursors of lymphatic endothelial cells.
GO:0060853	Notch signaling pathway involved in arterial endothelial cell fate commitment	The series of molecular signals initiated by binding of an extracellular ligand to a Notch receptor on the surface of the target cell and contributing to the commitment of a cell to an arterial endothelial cell fate.
GO:0035768	endothelial cell chemotaxis to fibroblast growth factor	The directed movement of an endothelial cell in response to the presence of fibroblast growth factor (FGF).
GO:0035767	endothelial cell chemotaxis	The directed movement of an endothelial cell guided by a specific chemical concentration gradient. Movement may be towards a higher concentration (positive chemotaxis) or towards a lower concentration (negative chemotaxis).
GO:0035769	B cell chemotaxis across high endothelial venule	The movement of a B cell to cross a high endothelial venule in response to an external stimulus.
GO:0038033	positive regulation of endothelial cell chemotaxis by VEGF-activated vascular endothelial growth factor receptor signaling pathway	A series of molecular signals initiated by the binding of a vascular endothelial growth factor (VEGF) to a VEGFR on the surface of a cell, which activates or increases the frequency, rate or extent of endothelial cell chemotaxis.
GO:0034959	endothelin maturation	The process leading to the attainment of the full functional capacity of endothelin by conversion of Big-endothelin substrate into mature endothelin.
GO:1905564	positive regulation of vascular endothelial cell proliferation	Any process that activates or increases the frequency, rate or extent of vascular endothelial cell proliferation.
GO:1905563	negative regulation of vascular endothelial cell proliferation	Any process that stops, prevents or reduces the frequency, rate or extent of vascular endothelial cell proliferation.
GO:1905562	regulation of vascular endothelial cell proliferation	Any process that modulates the frequency, rate or extent of vascular endothelial cell proliferation.
GO:0051767	nitric-oxide synthase biosynthetic process	The chemical reactions and pathways resulting in the formation of a nitric-oxide synthase, an enzyme which catalyzes the reaction L-arginine + n NADPH + n H+ + m O2 = citrulline + nitric oxide + n NADP+.
GO:0001763	morphogenesis of a branching structure	The process in which the anatomical structures of branches are generated and organized. A branch is a division or offshoot from a main stem. Examples in animals would include blood vessels, nerves, lymphatics and other endothelial or epithelial tubes.
GO:0001570	vasculogenesis	The differentiation of endothelial cells from progenitor cells during blood vessel development, and the de novo formation of blood vessels and tubes.
GO:0060958	endocardial cell development	The progression of an endocardial cell over time, from its formation to the mature cell. An endocardial cell is a specialized endothelial cell that makes up the endocardium portion of the heart.
GO:0060957	endocardial cell fate commitment	The commitment of a cell to an endocardial cell fate and its capacity to differentiate into an endocardial cell. An endocardial cell is a specialized endothelial cell that makes up the endocardium portion of the heart.
GO:0060956	endocardial cell differentiation	The process in which a relatively unspecialized cell acquires the specialized structural and/or functional features of an endocardial cell. An endocardial cell is a specialized endothelial cell that makes up the endocardium portion of the heart. The endocardium is the innermost layer of tissue of the heart, and lines the heart chambers.
GO:0060980	cell migration involved in coronary vasculogenesis	The orderly movement of a cell from one site to another that will contribute to the differentiation of an endothelial cell that will form the blood vessels of the heart.
GO:0060979	vasculogenesis involved in coronary vascular morphogenesis	The differentiation of endothelial cells from progenitor cells that contributes to blood vessel development in the heart, and the de novo formation of blood vessels and tubes.
GO:0035239	tube morphogenesis	The process in which the anatomical structures of a tube are generated and organized. Epithelial and endothelial tubes transport gases, liquids and cells from one site to another and form the basic structure of many organs and tissues, with tube shape and organization varying from the single-celled excretory organ in Caenorhabditis elegans to the branching trees of the mammalian kidney and insect…
GO:0060214	endocardium formation	Formation of the endocardium of the heart. The endocardium is an anatomical structure comprised of an endothelium and an extracellular matrix that forms the innermost layer of tissue of the heart, and lines the heart chambers.
GO:0035295	tube development	The process whose specific outcome is the progression of a tube over time, from its initial formation to a mature structure. Epithelial and endothelial tubes transport gases, liquids and cells from one site to another and form the basic structure of many organs and tissues including lung and trachea, kidney, the mammary gland, the vascular system and the gastrointestinal and urinary-genital tract…
GO:0060217	hemangioblast cell differentiation	The process in which a relatively unspecialized cell acquires the characteristics of a mature hemangioblast. Hemangioblasts are the proposed common precursor of blood and endothelial lineages.
GO:0035441	cell migration involved in vasculogenesis	The orderly movement of a cell from one site to another that will contribute to the differentiation of an endothelial cell that will form de novo blood vessels and tubes.
GO:1990963	establishment of blood-retinal barrier	Establishment of the barrier between the blood and the retina. The blood-retinal barrier is located at two levels, forming an outer barrier in the retinal pigment epithelium and an inner barrier in the endothelial membrane of the retinal vessels. Both these membranes have tight junctions of the "nonleaky" type.
GO:0003157	endocardium development	The process whose specific outcome is the progression of the endocardium over time, from its formation to the mature structure. The endocardium is an anatomical structure comprised of an endothelium and an extracellular matrix that forms the innermost layer of tissue of the heart, and lines the heart chambers.
GO:0003160	endocardium morphogenesis	The process in which the anatomical structure of the endocardium is generated and organized. The endocardium is an anatomical structure comprised of an endothelium and an extracellular matrix that forms the innermost layer of tissue of the heart, and lines the heart chambers.
GO:0003094	glomerular filtration	The process in which plasma is filtered through the glomerular membrane which consists of capillary endothelial cells, the basement membrane, and epithelial cells. The glomerular filtrate is the same as plasma except it has no significant amount of protein.
GO:0097496	blood vessel lumen ensheathment	A blood vessel lumenization process that occurs by blood vessel endothelial cells delaminating and aligning along the inner surface of an existing luminal space, extending the open ended lumen, and joining to other blood vessels to form a complete blood vessel.
GO:0097702	response to oscillatory fluid shear stress	Any response to fluid shear stress where the fluid is moving across a solid surface with an oscillatory flow. Disturbed flow patterns at the arterial bifurcations and curvatures may cause endothelial dysfunction, which initiates atherosclerosis.
GO:0097701	response to pulsatile fluid shear stress	Any response to fluid shear stress where the fluid is flowing across a solid surface with periodic variations. For example, the endothelium in straight parts of the artery tree is subjected to pulsatile shear stress with a significant forward direction, which is believed to be an important physiological stimulus enhancing vessel compliance and conferring anti-thrombotic, anti-adhesive, and anti-i…
GO:0045189	connective tissue growth factor biosynthetic process	The chemical reactions and pathways resulting in the formation of CTGF, produced by human umbilical vein endothelial cells and by skin fibroblasts after activation with TGF-beta.
GO:0043706	heterophilic cell adhesion involved in cytoadherence to microvasculature, mediated by parasite protein	The attachment of an erythrocyte to the microvasculature via a parasite cell adhesion molecule. This may be via attachment to host endothelial cell ECM or to endothelial cell adhesion molecules. An example of this occurs during infection with the malaria parasite.
GO:0008065	establishment of blood-nerve barrier	The establishment of the barrier between the perineurium of peripheral nerves and the vascular endothelium of endoneurial capillaries. The perineurium acts as a diffusion barrier, but ion permeability at the blood-nerve barrier is still higher than at the blood-brain barrier.
GO:0020035	cytoadherence to microvasculature, mediated by symbiont protein	The adherence of symbiont-infected erythrocytes to microvascular endothelium via symbiont proteins embedded in the membrane of the erythrocyte.
GO:0002040	sprouting angiogenesis	The extension of new blood vessels from existing capillaries into avascular tissues resulting from the proliferation of blood vessel endothelial cells.
GO:0002042	cell migration involved in sprouting angiogenesis	The orderly movement of endothelial cells into the extracellular matrix in order to form new blood vessels involved in sprouting angiogenesis.
GO:0002045	regulation of cell adhesion involved in intussusceptive angiogenesis	The process that modulates the frequency, rate or extent of attachment of a blood vessel endothelial cell to another cell or to the extracellular matrix involved in intussusceptive angiogenesis.
GO:0002930	trabecular meshwork development	The progression of the trabecular meshwork over time, from its formation to the mature structure. The trabecular meshwork is a fenestrated endothelial-like tissue situated at the intersection of the cornea and the iris. The trabecular meshwork provides drainage for the aqueous humor.
GO:0002542	Factor XII activation	Any process that activates Factor XII (Hageman factor). Factor XII is a protein synthesized by the liver that circulates in an inactive form until it encounters collagen or basement membrane or activated platelets (as occurs at the site of endothelial injury). Factor XII then undergoes a conformational change (becoming factor XIIa), exposing an active serine center that can subsequently cleave pr…
GO:1902378	VEGF-activated neuropilin signaling pathway involved in axon guidance	Any VEGF-activated neuropilin signaling pathway that is involved in axon guidance.
GO:0072564	blood microparticle formation	The cellular component organization process in which microparticles bud off from a parent cell. A microparticle is a phospholipid microvesicle that is derived from any of several cell types, such as platelets, blood cells, endothelial cells, or others, and contains membrane receptors as well as other proteins characteristic of the parental cell.
GO:0072554	blood vessel lumenization	The process in which a developing blood vessel forms an endothelial lumen through which blood will flow.
GO:0022009	central nervous system vasculogenesis	The differentiation of endothelial cells from progenitor cells during blood vessel development, and the de novo formation of blood vessels and tubes in the central nervous system. The capillary endothelial cells in the brain are specialized to form the blood-brain barrier.
GO:0061148	extracellular matrix organization involved in endocardium development	A process which results in the assembly, arrangement of constituent parts, or disassembly of an extracellular matrix of the endocardium. The endocardium is an anatomical structure comprised of an endothelium and an extracellular matrix that forms the innermost layer of tissue of the heart, and lines the heart chambers.
GO:0038190	VEGF-activated neuropilin signaling pathway	A series of molecular signals initiated by the binding of vascular endothelial growth factor (VEGF) to a neuropilin protein on the surface of a target cell, followed by transmission of the signal, and ending with regulation of a downstream cellular process, e.g. transcription.
GO:0038086	VEGF-activated platelet-derived growth factor receptor signaling pathway	A series of molecular signals initiated by the binding of a vascular endothelial growth factor (VEGF) to a platelet-derived growth factor receptor (PDGFR) on the surface of a cell, and ending with regulation of a downstream cellular process, e.g. transcription.
GO:0038088	VEGF-activated platelet-derived growth factor receptor-beta signaling pathway	A series of molecular signals initiated by the binding of a vascular endothelial growth factor (VEGF) to a beta-type platelet-derived growth factor receptor (PDGFR) on the surface of a cell, and ending with regulation of a downstream cellular process, e.g. transcription.
GO:0038087	VEGF-activated platelet-derived growth factor receptor-alpha signaling pathway	A series of molecular signals initiated by the binding of a vascular endothelial growth factor (VEGF) to an alpha-type platelet-derived growth factor receptor (PDGFR) on the surface of a cell, and ending with regulation of a downstream cellular process, e.g. transcription.
GO:0038091	positive regulation of cell proliferation by VEGF-activated platelet derived growth factor receptor signaling pathway	A series of molecular signals initiated by the binding of a vascular endothelial growth factor (VEGF) to a platelet-derived growth factor receptor (PDGFR) on the surface of a cell, which activates or increases the frequency, rate or extent of cell proliferation.
GO:0038090	positive regulation of cell migration by VEGF-activated platelet derived growth factor receptor signaling pathway	A series of molecular signals initiated by the binding of a vascular endothelial growth factor (VEGF) to a platelet-derived growth factor receptor (PDGFR) on the surface of a cell, which activates or increases the frequency, rate or extent of the orderly movement of a cell from one site to another.
GO:0090050	positive regulation of cell migration involved in sprouting angiogenesis	Any process that increases the frequency, rate or extent of cell migration involved in sprouting angiogenesis. Cell migration involved in sprouting angiogenesis is the orderly movement of endothelial cells into the extracellular matrix in order to form new blood vessels contributing to the process of sprouting angiogenesis.
GO:0090051	negative regulation of cell migration involved in sprouting angiogenesis	Any process that decreases the frequency, rate or extent of cell migration involved in sprouting angiogenesis. Cell migration involved in sprouting angiogenesis is the orderly movement of endothelial cells into the extracellular matrix in order to form new blood vessels contributing to the process of sprouting angiogenesis.
GO:0090049	regulation of cell migration involved in sprouting angiogenesis	Any process that modulates the frequency, rate or extent of cell migration involved in sprouting angiogenesis. Cell migration involved in sprouting angiogenesis is the orderly movement of endothelial cells into the extracellular matrix in order to form new blood vessels contributing to the process of sprouting angiogenesis.
GO:0035688	T-helper 1 cell diapedesis	The passage of a T-helper 1 cell between the tight junctions of endothelial cells lining blood vessels, typically the fourth and final step of cellular extravasation. A T-helper 1 cell is a CD4-positive, alpha-beta T cell that has the phenotype T-bet-positive and produces interferon-gamma.
GO:0035685	helper T cell diapedesis	The passage of a helper T cell between the tight junctions of endothelial cells lining blood vessels, typically the fourth and final step of cellular extravasation.
GO:0050903	leukocyte activation-dependent arrest	The formation of an integrin-dependent strong adhesive bond between leukocytes and blood vessel endothelial cells which is dependent on prior activation of the leukocyte and leads to the firm attachment of the leukocyte to the endothelial surface, typically the third step in cellular extravasation.
GO:0050902	leukocyte adhesive activation	The activation of loosely bound or rolling leukocytes by signals displayed on blood vessel endothelial cells, which is typically the second step in cellular extravasation.
GO:0050904	diapedesis	The passage of a leukocyte between the tight junctions of endothelial cells lining blood vessels, typically the fourth and final step of cellular extravasation.
GO:0050901	leukocyte tethering or rolling	Transient adhesive interactions between leukocytes and endothelial cells lining blood vessels. Carbohydrates on circulating leukocytes bind selectins on the vessel wall causing the leukocytes to slow down and roll along the inner surface of the vessel wall. During this rolling motion, transitory bonds are formed and broken between selectins and their ligands. Typically the first step in cellular …

## Sheet: 3. EC identity gene expression
geneID	FPKM in ESC	FPKM in HUVEC	Log2(FoldChange)	Diff Exp P-value	Diff Exp FDR	If differentially expressed gene	GO_id	Qualifier	GO_term	GO_description
KDR	34.2945	59.9475	0.805723	0.00625	0.0160138	yes	GO:0001570	involved_in	vasculogenesis	The differentiation of endothelial cells from progenitor cells during blood vessel development, and the de novo formation of blood vessels and tubes.
TIE1	0.9366	373.364	8.63893	5e-05	0.000194018	yes	GO:0001570	involved_in	vasculogenesis	The differentiation of endothelial cells from progenitor cells during blood vessel development, and the de novo formation of blood vessels and tubes.
ENG	1.80956	280.862	7.27808	5e-05	0.000194018	yes	GO:0001570	involved_in	vasculogenesis	The differentiation of endothelial cells from progenitor cells during blood vessel development, and the de novo formation of blood vessels and tubes.
SOX17	0.0170937	33.7995	10.9493	0.01825	0.0411324	yes	GO:0001570	involved_in	vasculogenesis	The differentiation of endothelial cells from progenitor cells during blood vessel development, and the de novo formation of blood vessels and tubes.
EPHA2	24.1247	133.616	2.46951	5e-05	0.000194018	yes	GO:0001570	involved_in	vasculogenesis	The differentiation of endothelial cells from progenitor cells during blood vessel development, and the de novo formation of blood vessels and tubes.
RAMP2	27.6023	190.942	2.79028	5e-05	0.000194018	yes	GO:0001570	involved_in	vasculogenesis	The differentiation of endothelial cells from progenitor cells during blood vessel development, and the de novo formation of blood vessels and tubes.
NRP1	0.829433	91.9694	6.79288	5e-05	0.000194018	yes	GO:0001570	involved_in	vasculogenesis	The differentiation of endothelial cells from progenitor cells during blood vessel development, and the de novo formation of blood vessels and tubes.
SOX18	0.0853428	21.3712	7.96818	5e-05	0.000194018	yes	GO:0001570	involved_in	vasculogenesis	The differentiation of endothelial cells from progenitor cells during blood vessel development, and the de novo formation of blood vessels and tubes.
FZD4	2.2608	45.9645	4.34561	5e-05	0.000194018	yes	GO:0001570	involved_in	vasculogenesis	The differentiation of endothelial cells from progenitor cells during blood vessel development, and the de novo formation of blood vessels and tubes.
CCM2	34.7066	66.2282	0.932235	0.00255	0.0072197	yes	GO:0001570	involved_in	vasculogenesis	The differentiation of endothelial cells from progenitor cells during blood vessel development, and the de novo formation of blood vessels and tubes.
SOX18	0.0853428	21.3712	7.96818	5e-05	0.000194018	yes	GO:0001570	involved_in	vasculogenesis	The differentiation of endothelial cells from progenitor cells during blood vessel development, and the de novo formation of blood vessels and tubes.
HDAC7	20.0304	74.5365	1.89576	5e-05	0.000194018	yes	GO:0001570	involved_in	vasculogenesis	The differentiation of endothelial cells from progenitor cells during blood vessel development, and the de novo formation of blood vessels and tubes.
ENG	1.80956	280.862	7.27808	5e-05	0.000194018	yes	GO:0001570	involved_in	vasculogenesis	The differentiation of endothelial cells from progenitor cells during blood vessel development, and the de novo formation of blood vessels and tubes.
ZFPM2	0.076916	5.63594	6.19523	5e-05	0.000194018	yes	GO:0001570	involved_in	vasculogenesis	The differentiation of endothelial cells from progenitor cells during blood vessel development, and the de novo formation of blood vessels and tubes.
CAV1	2.91707	815.251	8.12658	5e-05	0.000194018	yes	GO:0001570	involved_in	vasculogenesis	The differentiation of endothelial cells from progenitor cells during blood vessel development, and the de novo formation of blood vessels and tubes.
TIPARP	0.591923	6.02272	3.34693	5e-05	0.000194018	yes	GO:0001570	involved_in	vasculogenesis	The differentiation of endothelial cells from progenitor cells during blood vessel development, and the de novo formation of blood vessels and tubes.
EGFL7	57.5489	724.502	3.65413	5e-05	0.000194018	yes	GO:0001570	involved_in	vasculogenesis	The differentiation of endothelial cells from progenitor cells during blood vessel development, and the de novo formation of blood vessels and tubes.
TGFBR2	3.42611	215.449	5.97463	5e-05	0.000194018	yes	GO:0001570	involved_in	vasculogenesis	The differentiation of endothelial cells from progenitor cells during blood vessel development, and the de novo formation of blood vessels and tubes.
HEG1	1.71535	17.7211	3.36889	5e-05	0.000194018	yes	GO:0001570	involved_in	vasculogenesis	The differentiation of endothelial cells from progenitor cells during blood vessel development, and the de novo formation of blood vessels and tubes.
JUNB	9.01957	63.425	2.81392	5e-05	0.000194018	yes	GO:0001570	involved_in	vasculogenesis	The differentiation of endothelial cells from progenitor cells during blood vessel development, and the de novo formation of blood vessels and tubes.
RASIP1	9.14284	53.6698	2.55339	5e-05	0.000194018	yes	GO:0001570	involved_in	vasculogenesis	The differentiation of endothelial cells from progenitor cells during blood vessel development, and the de novo formation of blood vessels and tubes.
CCM2	34.7066	66.2282	0.932235	0.00255	0.0072197	yes	GO:0001570	involved_in	vasculogenesis	The differentiation of endothelial cells from progenitor cells during blood vessel development, and the de novo formation of blood vessels and tubes.
SOX17	0.0170937	33.7995	10.9493	0.01825	0.0411324	yes	GO:0001570	involved_in	vasculogenesis	The differentiation of endothelial cells from progenitor cells during blood vessel development, and the de novo formation of blood vessels and tubes.
CUL7	13.8969	30.2455	1.12196	0.0066	0.0168122	yes	GO:0001570	involved_in	vasculogenesis	The differentiation of endothelial cells from progenitor cells during blood vessel development, and the de novo formation of blood vessels and tubes.
ITGAV	4.97149	39.0544	2.97373	5e-05	0.000194018	yes	GO:0001570	involved_in	vasculogenesis	The differentiation of endothelial cells from progenitor cells during blood vessel development, and the de novo formation of blood vessels and tubes.
RASA1	7.48933	14.0325	0.90586	0.01665	0.037926	yes	GO:0001570	involved_in	vasculogenesis	The differentiation of endothelial cells from progenitor cells during blood vessel development, and the de novo formation of blood vessels and tubes.
NOTCH4	1.53933	29.4351	4.25716	5e-05	0.000194018	yes	GO:0001763	involved_in	morphogenesis of a branching structure	The process in which the anatomical structures of branches are generated and organized. A branch is a division or offshoot from a main stem. Examples in animals would include blood vessels, nerves, lymphatics and other endothelial or epithelial tubes.
COL13A1	1.25411	9.39009	2.90447	5e-05	0.000194018	yes	GO:0001763	involved_in	morphogenesis of a branching structure	The process in which the anatomical structures of branches are generated and organized. A branch is a division or offshoot from a main stem. Examples in animals would include blood vessels, nerves, lymphatics and other endothelial or epithelial tubes.
COL13A1	1.25411	9.39009	2.90447	5e-05	0.000194018	yes	GO:0001763	involved_in	morphogenesis of a branching structure	The process in which the anatomical structures of branches are generated and organized. A branch is a division or offshoot from a main stem. Examples in animals would include blood vessels, nerves, lymphatics and other endothelial or epithelial tubes.
GPX1	691.844	1692.52	1.29065	5e-05	0.000194018	yes	GO:0001885	involved_in	endothelial cell development	The progression of an endothelial cell over time, from its formation to the mature structure.
CCM2	34.7066	66.2282	0.932235	0.00255	0.0072197	yes	GO:0001885	involved_in	endothelial cell development	The progression of an endothelial cell over time, from its formation to the mature structure.
PLOD3	19.9868	98.5715	2.30213	5e-05	0.000194018	yes	GO:0001886	involved_in	endothelial cell morphogenesis	The change in form (cell shape and size) that occurs during the differentiation of an endothelial cell.
NOTCH4	1.53933	29.4351	4.25716	5e-05	0.000194018	yes	GO:0001886	involved_in	endothelial cell morphogenesis	The change in form (cell shape and size) that occurs during the differentiation of an endothelial cell.
HEG1	1.71535	17.7211	3.36889	5e-05	0.000194018	yes	GO:0001886	involved_in	endothelial cell morphogenesis	The change in form (cell shape and size) that occurs during the differentiation of an endothelial cell.
MET	2.69731	16.1702	2.58374	5e-05	0.000194018	yes	GO:0001886	involved_in	endothelial cell morphogenesis	The change in form (cell shape and size) that occurs during the differentiation of an endothelial cell.
HMOX1	28.6682	64.6851	1.17398	5e-05	0.000194018	yes	GO:0001935	involved_in	endothelial cell proliferation	The multiplication or reproduction of endothelial cells, resulting in the expansion of a cell population. Endothelial cells are thin flattened cells which line the inside surfaces of body cavities, blood vessels, and lymph vessels, making up the endothelium.
CAV2	0.780168	117.476	7.23436	5e-05	0.000194018	yes	GO:0001935	involved_in	endothelial cell proliferation	The multiplication or reproduction of endothelial cells, resulting in the expansion of a cell population. Endothelial cells are thin flattened cells which line the inside surfaces of body cavities, blood vessels, and lymph vessels, making up the endothelium.
SCARB1	36.1222	74.8466	1.05105	0.00065	0.00210105	yes	GO:0001935	involved_in	endothelial cell proliferation	The multiplication or reproduction of endothelial cells, resulting in the expansion of a cell population. Endothelial cells are thin flattened cells which line the inside surfaces of body cavities, blood vessels, and lymph vessels, making up the endothelium.
TEK	6.23109	19.2242	1.62537	5e-05	0.000194018	yes	GO:0001935	involved_in	endothelial cell proliferation	The multiplication or reproduction of endothelial cells, resulting in the expansion of a cell population. Endothelial cells are thin flattened cells which line the inside surfaces of body cavities, blood vessels, and lymph vessels, making up the endothelium.
BMPR2	4.50615	19.7541	2.13218	0.00105	0.00325496	yes	GO:0001935	involved_in	endothelial cell proliferation	The multiplication or reproduction of endothelial cells, resulting in the expansion of a cell population. Endothelial cells are thin flattened cells which line the inside surfaces of body cavities, blood vessels, and lymph vessels, making up the endothelium.
MMP14	40.2839	324.967	3.01202	5e-05	0.000194018	yes	GO:0001935	involved_in	endothelial cell proliferation	The multiplication or reproduction of endothelial cells, resulting in the expansion of a cell population. Endothelial cells are thin flattened cells which line the inside surfaces of body cavities, blood vessels, and lymph vessels, making up the endothelium.
LOXL2	41.291	279.753	2.76026	5e-05	0.000194018	yes	GO:0001935	involved_in	endothelial cell proliferation	The multiplication or reproduction of endothelial cells, resulting in the expansion of a cell population. Endothelial cells are thin flattened cells which line the inside surfaces of body cavities, blood vessels, and lymph vessels, making up the endothelium.
TEK	6.23109	19.2242	1.62537	5e-05	0.000194018	yes	GO:0001935	involved_in	endothelial cell proliferation	The multiplication or reproduction of endothelial cells, resulting in the expansion of a cell population. Endothelial cells are thin flattened cells which line the inside surfaces of body cavities, blood vessels, and lymph vessels, making up the endothelium.
CD34	0.395815	104.633	8.0463	5e-05	0.000194018	yes	GO:0001935	involved_in	endothelial cell proliferation	The multiplication or reproduction of endothelial cells, resulting in the expansion of a cell population. Endothelial cells are thin flattened cells which line the inside surfaces of body cavities, blood vessels, and lymph vessels, making up the endothelium.
CAV1	2.91707	815.251	8.12658	5e-05	0.000194018	yes	GO:0001935	involved_in	endothelial cell proliferation	The multiplication or reproduction of endothelial cells, resulting in the expansion of a cell population. Endothelial cells are thin flattened cells which line the inside surfaces of body cavities, blood vessels, and lymph vessels, making up the endothelium.
ERN1	0.93947	4.4865	2.25567	5e-05	0.000194018	yes	GO:0001935	involved_in	endothelial cell proliferation	The multiplication or reproduction of endothelial cells, resulting in the expansion of a cell population. Endothelial cells are thin flattened cells which line the inside surfaces of body cavities, blood vessels, and lymph vessels, making up the endothelium.
ACVRL1	0.175452	186.163	10.0513	5e-05	0.000194018	yes	GO:0001936	involved_in	regulation of endothelial cell proliferation	Any process that modulates the frequency, rate, or extent of endothelial cell proliferation.
ANGPT1	0.0938793	0.25664	1.45087	0.00225	0.00644374	yes	GO:0001936	NOT|involved_in	regulation of endothelial cell proliferation	Any process that modulates the frequency, rate, or extent of endothelial cell proliferation.
TIE1	0.9366	373.364	8.63893	5e-05	0.000194018	yes	GO:0001936	acts_upstream_of_or_within	regulation of endothelial cell proliferation	Any process that modulates the frequency, rate, or extent of endothelial cell proliferation.
FGF16	2.00663	17.2641	3.10493	5e-05	0.000194018	yes	GO:0001936	NOT|involved_in	regulation of endothelial cell proliferation	Any process that modulates the frequency, rate, or extent of endothelial cell proliferation.
CAV2	0.780168	117.476	7.23436	5e-05	0.000194018	yes	GO:0001937	involved_in	negative regulation of endothelial cell proliferation	Any process that stops, prevents, or reduces the rate or extent of endothelial cell proliferation.
NR2F2	0.044656	63.0667	10.4638	5e-05	0.000194018	yes	GO:0001937	involved_in	negative regulation of endothelial cell proliferation	Any process that stops, prevents, or reduces the rate or extent of endothelial cell proliferation.
STAT1	13.3725	47.5914	1.83143	5e-05	0.000194018	yes	GO:0001937	involved_in	negative regulation of endothelial cell proliferation	Any process that stops, prevents, or reduces the rate or extent of endothelial cell proliferation.
SPARC	109.485	1260.78	3.52551	5e-05	0.000194018	yes	GO:0001937	involved_in	negative regulation of endothelial cell proliferation	Any process that stops, prevents, or reduces the rate or extent of endothelial cell proliferation.
ATOH8	0.199414	4.55879	4.51481	5e-05	0.000194018	yes	GO:0001937	involved_in	negative regulation of endothelial cell proliferation	Any process that stops, prevents, or reduces the rate or extent of endothelial cell proliferation.
CAV1	2.91707	815.251	8.12658	5e-05	0.000194018	yes	GO:0001937	involved_in	negative regulation of endothelial cell proliferation	Any process that stops, prevents, or reduces the rate or extent of endothelial cell proliferation.
CAV2	0.780168	117.476	7.23436	5e-05	0.000194018	yes	GO:0001937	involved_in	negative regulation of endothelial cell proliferation	Any process that stops, prevents, or reduces the rate or extent of endothelial cell proliferation.
CAV1	2.91707	815.251	8.12658	5e-05	0.000194018	yes	GO:0001937	involved_in	negative regulation of endothelial cell proliferation	Any process that stops, prevents, or reduces the rate or extent of endothelial cell proliferation.
VASH1	2.18618	20.6342	3.23855	5e-05	0.000194018	yes	GO:0001937	involved_in	negative regulation of endothelial cell proliferation	Any process that stops, prevents, or reduces the rate or extent of endothelial cell proliferation.
ACVRL1	0.175452	186.163	10.0513	5e-05	0.000194018	yes	GO:0001937	involved_in	negative regulation of endothelial cell proliferation	Any process that stops, prevents, or reduces the rate or extent of endothelial cell proliferation.
SULF1	1.89962	84.0799	5.46798	5e-05	0.000194018	yes	GO:0001937	involved_in	negative regulation of endothelial cell proliferation	Any process that stops, prevents, or reduces the rate or extent of endothelial cell proliferation.
VASH1	2.18618	20.6342	3.23855	5e-05	0.000194018	yes	GO:0001937	acts_upstream_of_or_within	negative regulation of endothelial cell proliferation	Any process that stops, prevents, or reduces the rate or extent of endothelial cell proliferation.
PTPRM	2.26303	16.9941	2.90871	5e-05	0.000194018	yes	GO:0001937	involved_in	negative regulation of endothelial cell proliferation	Any process that stops, prevents, or reduces the rate or extent of endothelial cell proliferation.
EGFL7	57.5489	724.502	3.65413	5e-05	0.000194018	yes	GO:0001938	acts_upstream_of_or_within	positive regulation of endothelial cell proliferation	Any process that activates or increases the rate or extent of endothelial cell proliferation.
ACVRL1	0.175452	186.163	10.0513	5e-05	0.000194018	yes	GO:0001938	involved_in	positive regulation of endothelial cell proliferation	Any process that activates or increases the rate or extent of endothelial cell proliferation.
NRP2	17.3231	104.601	2.59413	5e-05	0.000194018	yes	GO:0001938	involved_in	positive regulation of endothelial cell proliferation	Any process that activates or increases the rate or extent of endothelial cell proliferation.
NRARP	25.167	43.0293	0.773784	0.0089	0.021921	yes	GO:0001938	involved_in	positive regulation of endothelial cell proliferation	Any process that activates or increases the rate or extent of endothelial cell proliferation.
ITGB3	0.0833883	45.9266	9.10527	5e-05	0.000194018	yes	GO:0001938	involved_in	positive regulation of endothelial cell proliferation	Any process that activates or increases the rate or extent of endothelial cell proliferation.
NRP1	0.829433	91.9694	6.79288	5e-05	0.000194018	yes	GO:0001938	involved_in	positive regulation of endothelial cell proliferation	Any process that activates or increases the rate or extent of endothelial cell proliferation.
PROX1	0.178309	0.421285	1.24042	0.00055	0.00180188	yes	GO:0001938	involved_in	positive regulation of endothelial cell proliferation	Any process that activates or increases the rate or extent of endothelial cell proliferation.
VEGFC	0.345042	16.055	5.54011	5e-05	0.000194018	yes	GO:0001938	involved_in	positive regulation of endothelial cell proliferation	Any process that activates or increases the rate or extent of endothelial cell proliferation.
BMP2	1.31313	5.56107	2.08235	5e-05	0.000194018	yes	GO:0001938	involved_in	positive regulation of endothelial cell proliferation	Any process that activates or increases the rate or extent of endothelial cell proliferation.
VEGFB	5.13174	10.7582	1.06792	0.00105	0.00325496	yes	GO:0001938	involved_in	positive regulation of endothelial cell proliferation	Any process that activates or increases the rate or extent of endothelial cell proliferation.
TEK	6.23109	19.2242	1.62537	5e-05	0.000194018	yes	GO:0001938	involved_in	positive regulation of endothelial cell proliferation	Any process that activates or increases the rate or extent of endothelial cell proliferation.
BMPR2	4.50615	19.7541	2.13218	0.00105	0.00325496	yes	GO:0001938	involved_in	positive regulation of endothelial cell proliferation	Any process that activates or increases the rate or extent of endothelial cell proliferation.
BMP4	2.01219	241.334	6.90612	5e-05	0.000194018	yes	GO:0001938	involved_in	positive regulation of endothelial cell proliferation	Any process that activates or increases the rate or extent of endothelial cell proliferation.
KDR	34.2945	59.9475	0.805723	0.00625	0.0160138	yes	GO:0001938	involved_in	positive regulation of endothelial cell proliferation	Any process that activates or increases the rate or extent of endothelial cell proliferation.
EGR3	0.0842394	0.47159	2.48496	5e-05	0.000194018	yes	GO:0001938	involved_in	positive regulation of endothelial cell proliferation	Any process that activates or increases the rate or extent of endothelial cell proliferation.
KDR	34.2945	59.9475	0.805723	0.00625	0.0160138	yes	GO:0001938	involved_in	positive regulation of endothelial cell proliferation	Any process that activates or increases the rate or extent of endothelial cell proliferation.
PGF	1.81919	78.5755	5.43271	5e-05	0.000194018	yes	GO:0001938	involved_in	positive regulation of endothelial cell proliferation	Any process that activates or increases the rate or extent of endothelial cell proliferation.
PDCD6	107.722	179.094	0.733402	0.01345	0.0314952	yes	GO:0001938	involved_in	positive regulation of endothelial cell proliferation	Any process that activates or increases the rate or extent of endothelial cell proliferation.
STAT5A	2.98021	10.704	1.84466	5e-05	0.000194018	yes	GO:0001938	involved_in	positive regulation of endothelial cell proliferation	Any process that activates or increases the rate or extent of endothelial cell proliferation.
CDH13	2.31505	94.663	5.35368	5e-05	0.000194018	yes	GO:0001938	involved_in	positive regulation of endothelial cell proliferation	Any process that activates or increases the rate or extent of endothelial cell proliferation.
CAV2	0.780168	117.476	7.23436	5e-05	0.000194018	yes	GO:0001938	involved_in	positive regulation of endothelial cell proliferation	Any process that activates or increases the rate or extent of endothelial cell proliferation.
PPP1R16B	2.36278	29.0889	3.62191	5e-05	0.000194018	yes	GO:0001938	involved_in	positive regulation of endothelial cell proliferation	Any process that activates or increases the rate or extent of endothelial cell proliferation.
PRKD1	1.65382	3.04772	0.881934	0.0067	0.0170269	yes	GO:0001938	involved_in	positive regulation of endothelial cell proliferation	Any process that activates or increases the rate or extent of endothelial cell proliferation.
AKT1	55.1318	148.955	1.43392	5e-05	0.000194018	yes	GO:0001938	involved_in	positive regulation of endothelial cell proliferation	Any process that activates or increases the rate or extent of endothelial cell proliferation.
PDGFB	4.80195	181.589	5.24091	5e-05	0.000194018	yes	GO:0001938	involved_in	positive regulation of endothelial cell proliferation	Any process that activates or increases the rate or extent of endothelial cell proliferation.
ECM1	0.771902	15.2768	4.30678	5e-05	0.000194018	yes	GO:0001938	involved_in	positive regulation of endothelial cell proliferation	Any process that activates or increases the rate or extent of endothelial cell proliferation.
JUN	4.65673	82.5202	4.14736	5e-05	0.000194018	yes	GO:0001938	involved_in	positive regulation of endothelial cell proliferation	Any process that activates or increases the rate or extent of endothelial cell proliferation.
FLT4	5.82869	48.564	3.05864	5e-05	0.000194018	yes	GO:0001938	involved_in	positive regulation of endothelial cell proliferation	Any process that activates or increases the rate or extent of endothelial cell proliferation.
PLXNB3	0.700557	12.355	4.14045	5e-05	0.000194018	yes	GO:0001938	involved_in	positive regulation of endothelial cell proliferation	Any process that activates or increases the rate or extent of endothelial cell proliferation.
NRP1	0.829433	91.9694	6.79288	5e-05	0.000194018	yes	GO:0002040	involved_in	sprouting angiogenesis	The extension of new blood vessels from existing capillaries into avascular tissues resulting from the proliferation of blood vessel endothelial cells.
CDH13	2.31505	94.663	5.35368	5e-05	0.000194018	yes	GO:0002040	involved_in	sprouting angiogenesis	The extension of new blood vessels from existing capillaries into avascular tissues resulting from the proliferation of blood vessel endothelial cells.
FLT4	5.82869	48.564	3.05864	5e-05	0.000194018	yes	GO:0002040	involved_in	sprouting angiogenesis	The extension of new blood vessels from existing capillaries into avascular tissues resulting from the proliferation of blood vessel endothelial cells.
NRP1	0.829433	91.9694	6.79288	5e-05	0.000194018	yes	GO:0002040	involved_in	sprouting angiogenesis	The extension of new blood vessels from existing capillaries into avascular tissues resulting from the proliferation of blood vessel endothelial cells.
LOXL2	41.291	279.753	2.76026	5e-05	0.000194018	yes	GO:0002040	involved_in	sprouting angiogenesis	The extension of new blood vessels from existing capillaries into avascular tissues resulting from the proliferation of blood vessel endothelial cells.
CDH13	2.31505	94.663	5.35368	5e-05	0.000194018	yes	GO:0002040	involved_in	sprouting angiogenesis	The extension of new blood vessels from existing capillaries into avascular tissues resulting from the proliferation of blood vessel endothelial cells.
PGF	1.81919	78.5755	5.43271	5e-05	0.000194018	yes	GO:0002040	involved_in	sprouting angiogenesis	The extension of new blood vessels from existing capillaries into avascular tissues resulting from the proliferation of blood vessel endothelial cells.
VEGFB	5.13174	10.7582	1.06792	0.00105	0.00325496	yes	GO:0002040	involved_in	sprouting angiogenesis	The extension of new blood vessels from existing capillaries into avascular tissues resulting from the proliferation of blood vessel endothelial cells.
NOTCH1	8.70873	22.9602	1.3986	5e-05	0.000194018	yes	GO:0002040	involved_in	sprouting angiogenesis	The extension of new blood vessels from existing capillaries into avascular tissues resulting from the proliferation of blood vessel endothelial cells.
PARVA	1.80778	25.7526	3.83243	5e-05	0.000194018	yes	GO:0002040	involved_in	sprouting angiogenesis	The extension of new blood vessels from existing capillaries into avascular tissues resulting from the proliferation of blood vessel endothelial cells.
ESM1	0	103.399	Inf	5e-05	0.000194018	yes	GO:0002040	involved_in	sprouting angiogenesis	The extension of new blood vessels from existing capillaries into avascular tissues resulting from the proliferation of blood vessel endothelial cells.
TEK	6.23109	19.2242	1.62537	5e-05	0.000194018	yes	GO:0002040	involved_in	sprouting angiogenesis	The extension of new blood vessels from existing capillaries into avascular tissues resulting from the proliferation of blood vessel endothelial cells.
VEGFC	0.345042	16.055	5.54011	5e-05	0.000194018	yes	GO:0002040	involved_in	sprouting angiogenesis	The extension of new blood vessels from existing capillaries into avascular tissues resulting from the proliferation of blood vessel endothelial cells.
ANGPT1	0.0938793	0.25664	1.45087	0.00225	0.00644374	yes	GO:0002040	involved_in	sprouting angiogenesis	The extension of new blood vessels from existing capillaries into avascular tissues resulting from the proliferation of blood vessel endothelial cells.
JMJD6	3.91416	8.8671	1.17976	0.00035	0.00119321	yes	GO:0002040	involved_in	sprouting angiogenesis	The extension of new blood vessels from existing capillaries into avascular tissues resulting from the proliferation of blood vessel endothelial cells.
ANGPT1	0.0938793	0.25664	1.45087	0.00225	0.00644374	yes	GO:0002040	involved_in	sprouting angiogenesis	The extension of new blood vessels from existing capillaries into avascular tissues resulting from the proliferation of blood vessel endothelial cells.
RAMP2	27.6023	190.942	2.79028	5e-05	0.000194018	yes	GO:0002040	involved_in	sprouting angiogenesis	The extension of new blood vessels from existing capillaries into avascular tissues resulting from the proliferation of blood vessel endothelial cells.
ENG	1.80956	280.862	7.27808	5e-05	0.000194018	yes	GO:0002040	NOT|involved_in	sprouting angiogenesis	The extension of new blood vessels from existing capillaries into avascular tissues resulting from the proliferation of blood vessel endothelial cells.
EFNB2	4.83266	33.1761	2.77925	5e-05	0.000194018	yes	GO:0002042	involved_in	cell migration involved in sprouting angiogenesis	The orderly movement of endothelial cells into the extracellular matrix in order to form new blood vessels involved in sprouting angiogenesis.
MMRN2	0.687662	126.078	7.5184	5e-05	0.000194018	yes	GO:0002042	involved_in	cell migration involved in sprouting angiogenesis	The orderly movement of endothelial cells into the extracellular matrix in order to form new blood vessels involved in sprouting angiogenesis.
AKT1	55.1318	148.955	1.43392	5e-05	0.000194018	yes	GO:0002042	involved_in	cell migration involved in sprouting angiogenesis	The orderly movement of endothelial cells into the extracellular matrix in order to form new blood vessels involved in sprouting angiogenesis.
NRP1	0.829433	91.9694	6.79288	5e-05	0.000194018	yes	GO:0002042	involved_in	cell migration involved in sprouting angiogenesis	The orderly movement of endothelial cells into the extracellular matrix in order to form new blood vessels involved in sprouting angiogenesis.
KDR	34.2945	59.9475	0.805723	0.00625	0.0160138	yes	GO:0002042	involved_in	cell migration involved in sprouting angiogenesis	The orderly movement of endothelial cells into the extracellular matrix in order to form new blood vessels involved in sprouting angiogenesis.
ITGB1	41.8414	254.098	2.60238	5e-05	0.000194018	yes	GO:0002042	involved_in	cell migration involved in sprouting angiogenesis	The orderly movement of endothelial cells into the extracellular matrix in order to form new blood vessels involved in sprouting angiogenesis.
EGR3	0.0842394	0.47159	2.48496	5e-05	0.000194018	yes	GO:0002042	involved_in	cell migration involved in sprouting angiogenesis	The orderly movement of endothelial cells into the extracellular matrix in order to form new blood vessels involved in sprouting angiogenesis.
SLIT2	1.40127	7.55517	2.43073	5e-05	0.000194018	yes	GO:0002042	involved_in	cell migration involved in sprouting angiogenesis	The orderly movement of endothelial cells into the extracellular matrix in order to form new blood vessels involved in sprouting angiogenesis.
EPHB4	47.7749	123.363	1.36859	5e-05	0.000194018	yes	GO:0002042	involved_in	cell migration involved in sprouting angiogenesis	The orderly movement of endothelial cells into the extracellular matrix in order to form new blood vessels involved in sprouting angiogenesis.
EPHA2	24.1247	133.616	2.46951	5e-05	0.000194018	yes	GO:0002043	involved_in	blood vessel endothelial cell proliferation involved in sprouting angiogenesis	The multiplication or reproduction of blood vessel endothelial cells, resulting in the expansion of a cell population contributing to sprouting angiogenesis.
ITGB1BP1	5.35894	19.2836	1.84735	5e-05	0.000194018	yes	GO:0002043	involved_in	blood vessel endothelial cell proliferation involved in sprouting angiogenesis	The multiplication or reproduction of blood vessel endothelial cells, resulting in the expansion of a cell population contributing to sprouting angiogenesis.
BMP4	2.01219	241.334	6.90612	5e-05	0.000194018	yes	GO:0002043	involved_in	blood vessel endothelial cell proliferation involved in sprouting angiogenesis	The multiplication or reproduction of blood vessel endothelial cells, resulting in the expansion of a cell population contributing to sprouting angiogenesis.
ACVRL1	0.175452	186.163	10.0513	5e-05	0.000194018	yes	GO:0002043	involved_in	blood vessel endothelial cell proliferation involved in sprouting angiogenesis	The multiplication or reproduction of blood vessel endothelial cells, resulting in the expansion of a cell population contributing to sprouting angiogenesis.
NRARP	25.167	43.0293	0.773784	0.0089	0.021921	yes	GO:0002043	involved_in	blood vessel endothelial cell proliferation involved in sprouting angiogenesis	The multiplication or reproduction of blood vessel endothelial cells, resulting in the expansion of a cell population contributing to sprouting angiogenesis.
MCAM	9.42012	773.275	6.35909	5e-05	0.000194018	yes	GO:0003094	involved_in	glomerular filtration	The process in which plasma is filtered through the glomerular membrane which consists of capillary endothelial cells, the basement membrane, and epithelial cells. The glomerular filtrate is the same as plasma except it has no significant amount of protein.
CD34	0.395815	104.633	8.0463	5e-05	0.000194018	yes	GO:0003094	involved_in	glomerular filtration	The process in which plasma is filtered through the glomerular membrane which consists of capillary endothelial cells, the basement membrane, and epithelial cells. The glomerular filtrate is the same as plasma except it has no significant amount of protein.
SULF2	7.40788	31.609	2.0932	5e-05	0.000194018	yes	GO:0003094	involved_in	glomerular filtration	The process in which plasma is filtered through the glomerular membrane which consists of capillary endothelial cells, the basement membrane, and epithelial cells. The glomerular filtrate is the same as plasma except it has no significant amount of protein.
SULF1	1.89962	84.0799	5.46798	5e-05	0.000194018	yes	GO:0003094	involved_in	glomerular filtration	The process in which plasma is filtered through the glomerular membrane which consists of capillary endothelial cells, the basement membrane, and epithelial cells. The glomerular filtrate is the same as plasma except it has no significant amount of protein.
RHOA	120.989	250.184	1.04811	0.0004	0.00134767	yes	GO:0003100	involved_in	regulation of systemic arterial blood pressure by endothelin	The process in which endothelin modulates the force with which blood passes through the circulatory system. Endothelin is a hormone that is released by the endothelium, and it is a vasoconstrictor.
EDN1	0.1872	456.191	11.2508	5e-05	0.000194018	yes	GO:0003100	involved_in	regulation of systemic arterial blood pressure by endothelin	The process in which endothelin modulates the force with which blood passes through the circulatory system. Endothelin is a hormone that is released by the endothelium, and it is a vasoconstrictor.
ECE1	16.1015	329.039	4.35299	5e-05	0.000194018	yes	GO:0003100	involved_in	regulation of systemic arterial blood pressure by endothelin	The process in which endothelin modulates the force with which blood passes through the circulatory system. Endothelin is a hormone that is released by the endothelium, and it is a vasoconstrictor.
EDN1	0.1872	456.191	11.2508	5e-05	0.000194018	yes	GO:0003100	involved_in	regulation of systemic arterial blood pressure by endothelin	The process in which endothelin modulates the force with which blood passes through the circulatory system. Endothelin is a hormone that is released by the endothelium, and it is a vasoconstrictor.
NOS3	2.43543	29.9365	3.61966	5e-05	0.000194018	yes	GO:0003100	involved_in	regulation of systemic arterial blood pressure by endothelin	The process in which endothelin modulates the force with which blood passes through the circulatory system. Endothelin is a hormone that is released by the endothelium, and it is a vasoconstrictor.
KDR	34.2945	59.9475	0.805723	0.00625	0.0160138	yes	GO:0003157	involved_in	endocardium development	The process whose specific outcome is the progression of the endocardium over time, from its formation to the mature structure. The endocardium is an anatomical structure comprised of an endothelium and an extracellular matrix that forms the innermost layer of tissue of the heart, and lines the heart chambers.
NOTCH1	8.70873	22.9602	1.3986	5e-05	0.000194018	yes	GO:0003157	involved_in	endocardium development	The process whose specific outcome is the progression of the endocardium over time, from its formation to the mature structure. The endocardium is an anatomical structure comprised of an endothelium and an extracellular matrix that forms the innermost layer of tissue of the heart, and lines the heart chambers.
CCM2	34.7066	66.2282	0.932235	0.00255	0.0072197	yes	GO:0003158	involved_in	endothelium development	The process whose specific outcome is the progression of an endothelium over time, from its formation to the mature structure. Endothelium refers to the layer of cells lining blood vessels, lymphatics, the heart, and serous cavities, and is derived from bone marrow or mesoderm. Corneal endothelium is a special case, derived from neural crest cells.
GJA4	3.44289	204.795	5.89441	5e-05	0.000194018	yes	GO:0003158	involved_in	endothelium development	The process whose specific outcome is the progression of an endothelium over time, from its formation to the mature structure. Endothelium refers to the layer of cells lining blood vessels, lymphatics, the heart, and serous cavities, and is derived from bone marrow or mesoderm. Corneal endothelium is a special case, derived from neural crest cells.
GJA5	1.11288	5.72541	2.36307	5e-05	0.000194018	yes	GO:0003158	involved_in	endothelium development	The process whose specific outcome is the progression of an endothelium over time, from its formation to the mature structure. Endothelium refers to the layer of cells lining blood vessels, lymphatics, the heart, and serous cavities, and is derived from bone marrow or mesoderm. Corneal endothelium is a special case, derived from neural crest cells.
KDR	34.2945	59.9475	0.805723	0.00625	0.0160138	yes	GO:0003158	involved_in	endothelium development	The process whose specific outcome is the progression of an endothelium over time, from its formation to the mature structure. Endothelium refers to the layer of cells lining blood vessels, lymphatics, the heart, and serous cavities, and is derived from bone marrow or mesoderm. Corneal endothelium is a special case, derived from neural crest cells.
CD34	0.395815	104.633	8.0463	5e-05	0.000194018	yes	GO:0003158	involved_in	endothelium development	The process whose specific outcome is the progression of an endothelium over time, from its formation to the mature structure. Endothelium refers to the layer of cells lining blood vessels, lymphatics, the heart, and serous cavities, and is derived from bone marrow or mesoderm. Corneal endothelium is a special case, derived from neural crest cells.
SLC40A1	0.0115049	11.2592	9.93464	0.001	0.00311414	yes	GO:0003158	involved_in	endothelium development	The process whose specific outcome is the progression of an endothelium over time, from its formation to the mature structure. Endothelium refers to the layer of cells lining blood vessels, lymphatics, the heart, and serous cavities, and is derived from bone marrow or mesoderm. Corneal endothelium is a special case, derived from neural crest cells.
NOTCH1	8.70873	22.9602	1.3986	5e-05	0.000194018	yes	GO:0003160	involved_in	endocardium morphogenesis	The process in which the anatomical structure of the endocardium is generated and organized. The endocardium is an anatomical structure comprised of an endothelium and an extracellular matrix that forms the innermost layer of tissue of the heart, and lines the heart chambers.
GSTM3	1.66438	25.9595	3.96321	5e-05	0.000194018	yes	GO:0008065	involved_in	establishment of blood-nerve barrier	The establishment of the barrier between the perineurium of peripheral nerves and the vascular endothelium of endoneurial capillaries. The perineurium acts as a diffusion barrier, but ion permeability at the blood-nerve barrier is still higher than at the blood-brain barrier.
IL6	0.101249	8.46477	6.38549	5e-05	0.000194018	yes	GO:0010573	involved_in	vascular endothelial growth factor production	The appearance of vascular endothelial growth factor production due to biosynthesis or secretion following a cellular stimulus, resulting in an increase in its intracellular or extracellular levels.
IL6	0.101249	8.46477	6.38549	5e-05	0.000194018	yes	GO:0010574	involved_in	regulation of vascular endothelial growth factor production	Any process that modulates the frequency, rate, or extent of production of vascular endothelial growth factor.
SULF2	7.40788	31.609	2.0932	5e-05	0.000194018	yes	GO:0010575	involved_in	positive regulation of vascular endothelial growth factor production	Any process that increases or activates the frequency, rate, or extent of production of vascular endothelial growth factor.
ISL1	0.0387119	0.152303	1.97609	0.0223	0.0489349	yes	GO:0010575	involved_in	positive regulation of vascular endothelial growth factor production	Any process that increases or activates the frequency, rate, or extent of production of vascular endothelial growth factor.
SULF1	1.89962	84.0799	5.46798	5e-05	0.000194018	yes	GO:0010575	involved_in	positive regulation of vascular endothelial growth factor production	Any process that increases or activates the frequency, rate, or extent of production of vascular endothelial growth factor.
IL6ST	1.70697	57.5085	5.07427	0.0001	0.000373078	yes	GO:0010575	involved_in	positive regulation of vascular endothelial growth factor production	Any process that increases or activates the frequency, rate, or extent of production of vascular endothelial growth factor.
SULF1	1.89962	84.0799	5.46798	5e-05	0.000194018	yes	GO:0010575	involved_in	positive regulation of vascular endothelial growth factor production	Any process that increases or activates the frequency, rate, or extent of production of vascular endothelial growth factor.
SULF2	7.40788	31.609	2.0932	5e-05	0.000194018	yes	GO:0010575	involved_in	positive regulation of vascular endothelial growth factor production	Any process that increases or activates the frequency, rate, or extent of production of vascular endothelial growth factor.
PTGS2	0.0604396	18.2804	8.24059	5e-05	0.000194018	yes	GO:0010575	involved_in	positive regulation of vascular endothelial growth factor production	Any process that increases or activates the frequency, rate, or extent of production of vascular endothelial growth factor.
C5	0.119474	0.359127	1.5878	0.00085	0.00268245	yes	GO:0010575	involved_in	positive regulation of vascular endothelial growth factor production	Any process that increases or activates the frequency, rate, or extent of production of vascular endothelial growth factor.
C5	0.119474	0.359127	1.5878	0.00085	0.00268245	yes	GO:0010575	involved_in	positive regulation of vascular endothelial growth factor production	Any process that increases or activates the frequency, rate, or extent of production of vascular endothelial growth factor.
IL6	0.101249	8.46477	6.38549	5e-05	0.000194018	yes	GO:0010575	involved_in	positive regulation of vascular endothelial growth factor production	Any process that increases or activates the frequency, rate, or extent of production of vascular endothelial growth factor.
FLT4	5.82869	48.564	3.05864	5e-05	0.000194018	yes	GO:0010575	involved_in	positive regulation of vascular endothelial growth factor production	Any process that increases or activates the frequency, rate, or extent of production of vascular endothelial growth factor.
NRP2	17.3231	104.601	2.59413	5e-05	0.000194018	yes	GO:0010595	involved_in	positive regulation of endothelial cell migration	Any process that increases the rate, frequency, or extent of the orderly movement of an endothelial cell into the extracellular matrix to form an endothelium.
SCARB1	36.1222	74.8466	1.05105	0.00065	0.00210105	yes	GO:0010595	involved_in	positive regulation of endothelial cell migration	Any process that increases the rate, frequency, or extent of the orderly movement of an endothelial cell into the extracellular matrix to form an endothelium.
ITGB1BP1	5.35894	19.2836	1.84735	5e-05	0.000194018	yes	GO:0010595	involved_in	positive regulation of endothelial cell migration	Any process that increases the rate, frequency, or extent of the orderly movement of an endothelial cell into the extracellular matrix to form an endothelium.
SASH1	5.05597	15.7715	1.64126	5e-05	0.000194018	yes	GO:0010595	acts_upstream_of_or_within	positive regulation of endothelial cell migration	Any process that increases the rate, frequency, or extent of the orderly movement of an endothelial cell into the extracellular matrix to form an endothelium.
FOXP1	7.89417	28.9233	1.87337	5e-05	0.000194018	yes	GO:0010595	involved_in	positive regulation of endothelial cell migration	Any process that increases the rate, frequency, or extent of the orderly movement of an endothelial cell into the extracellular matrix to form an endothelium.
RHOB	10.146	1011.83	6.63991	5e-05	0.000194018	yes	GO:0010595	involved_in	positive regulation of endothelial cell migration	Any process that increases the rate, frequency, or extent of the orderly movement of an endothelial cell into the extracellular matrix to form an endothelium.
PROX1	0.178309	0.421285	1.24042	0.00055	0.00180188	yes	GO:0010595	involved_in	positive regulation of endothelial cell migration	Any process that increases the rate, frequency, or extent of the orderly movement of an endothelial cell into the extracellular matrix to form an endothelium.
ROCK2	1.2836	2.8329	1.14209	5e-05	0.000194018	yes	GO:0010595	involved_in	positive regulation of endothelial cell migration	Any process that increases the rate, frequency, or extent of the orderly movement of an endothelial cell into the extracellular matrix to form an endothelium.
BMPR2	4.50615	19.7541	2.13218	0.00105	0.00325496	yes	GO:0010595	involved_in	positive regulation of endothelial cell migration	Any process that increases the rate, frequency, or extent of the orderly movement of an endothelial cell into the extracellular matrix to form an endothelium.
KDR	34.2945	59.9475	0.805723	0.00625	0.0160138	yes	GO:0010595	involved_in	positive regulation of endothelial cell migration	Any process that increases the rate, frequency, or extent of the orderly movement of an endothelial cell into the extracellular matrix to form an endothelium.
AKT1	55.1318	148.955	1.43392	5e-05	0.000194018	yes	GO:0010595	involved_in	positive regulation of endothelial cell migration	Any process that increases the rate, frequency, or extent of the orderly movement of an endothelial cell into the extracellular matrix to form an endothelium.
GATA3	0.0346706	6.01197	7.43798	5e-05	0.000194018	yes	GO:0010595	involved_in	positive regulation of endothelial cell migration	Any process that increases the rate, frequency, or extent of the orderly movement of an endothelial cell into the extracellular matrix to form an endothelium.
TEK	6.23109	19.2242	1.62537	5e-05	0.000194018	yes	GO:0010595	involved_in	positive regulation of endothelial cell migration	Any process that increases the rate, frequency, or extent of the orderly movement of an endothelial cell into the extracellular matrix to form an endothelium.
BMP4	2.01219	241.334	6.90612	5e-05	0.000194018	yes	GO:0010595	involved_in	positive regulation of endothelial cell migration	Any process that increases the rate, frequency, or extent of the orderly movement of an endothelial cell into the extracellular matrix to form an endothelium.
ANXA3	4.83399	35.3274	2.8695	5e-05	0.000194018	yes	GO:0010595	involved_in	positive regulation of endothelial cell migration	Any process that increases the rate, frequency, or extent of the orderly movement of an endothelial cell into the extracellular matrix to form an endothelium.
SPARC	109.485	1260.78	3.52551	5e-05	0.000194018	yes	GO:0010595	involved_in	positive regulation of endothelial cell migration	Any process that increases the rate, frequency, or extent of the orderly movement of an endothelial cell into the extracellular matrix to form an endothelium.
CALR	350.666	953.195	1.44267	5e-05	0.000194018	yes	GO:0010595	involved_in	positive regulation of endothelial cell migration	Any process that increases the rate, frequency, or extent of the orderly movement of an endothelial cell into the extracellular matrix to form an endothelium.
ETS1	4.58993	15.0972	1.71774	5e-05	0.000194018	yes	GO:0010595	involved_in	positive regulation of endothelial cell migration	Any process that increases the rate, frequency, or extent of the orderly movement of an endothelial cell into the extracellular matrix to form an endothelium.
TEK	6.23109	19.2242	1.62537	5e-05	0.000194018	yes	GO:0010595	involved_in	positive regulation of endothelial cell migration	Any process that increases the rate, frequency, or extent of the orderly movement of an endothelial cell into the extracellular matrix to form an endothelium.
NRP1	0.829433	91.9694	6.79288	5e-05	0.000194018	yes	GO:0010595	involved_in	positive regulation of endothelial cell migration	Any process that increases the rate, frequency, or extent of the orderly movement of an endothelial cell into the extracellular matrix to form an endothelium.
TEK	6.23109	19.2242	1.62537	5e-05	0.000194018	yes	GO:0010595	involved_in	positive regulation of endothelial cell migration	Any process that increases the rate, frequency, or extent of the orderly movement of an endothelial cell into the extracellular matrix to form an endothelium.
FLT4	5.82869	48.564	3.05864	5e-05	0.000194018	yes	GO:0010595	involved_in	positive regulation of endothelial cell migration	Any process that increases the rate, frequency, or extent of the orderly movement of an endothelial cell into the extracellular matrix to form an endothelium.
ANGPT1	0.0938793	0.25664	1.45087	0.00225	0.00644374	yes	GO:0010595	involved_in	positive regulation of endothelial cell migration	Any process that increases the rate, frequency, or extent of the orderly movement of an endothelial cell into the extracellular matrix to form an endothelium.
PDCD6	107.722	179.094	0.733402	0.01345	0.0314952	yes	GO:0010595	involved_in	positive regulation of endothelial cell migration	Any process that increases the rate, frequency, or extent of the orderly movement of an endothelial cell into the extracellular matrix to form an endothelium.
RAC1	99.0075	166.546	0.750313	0.00855	0.0211439	yes	GO:0010595	involved_in	positive regulation of endothelial cell migration	Any process that increases the rate, frequency, or extent of the orderly movement of an endothelial cell into the extracellular matrix to form an endothelium.
ITGB3	0.0833883	45.9266	9.10527	5e-05	0.000194018	yes	GO:0010595	involved_in	positive regulation of endothelial cell migration	Any process that increases the rate, frequency, or extent of the orderly movement of an endothelial cell into the extracellular matrix to form an endothelium.
TEK	6.23109	19.2242	1.62537	5e-05	0.000194018	yes	GO:0010595	involved_in	positive regulation of endothelial cell migration	Any process that increases the rate, frequency, or extent of the orderly movement of an endothelial cell into the extracellular matrix to form an endothelium.
PRKD1	1.65382	3.04772	0.881934	0.0067	0.0170269	yes	GO:0010595	involved_in	positive regulation of endothelial cell migration	Any process that increases the rate, frequency, or extent of the orderly movement of an endothelial cell into the extracellular matrix to form an endothelium.
NRP1	0.829433	91.9694	6.79288	5e-05	0.000194018	yes	GO:0010595	involved_in	positive regulation of endothelial cell migration	Any process that increases the rate, frequency, or extent of the orderly movement of an endothelial cell into the extracellular matrix to form an endothelium.
BCAR1	38.9882	112.62	1.53035	5e-05	0.000194018	yes	GO:0010595	involved_in	positive regulation of endothelial cell migration	Any process that increases the rate, frequency, or extent of the orderly movement of an endothelial cell into the extracellular matrix to form an endothelium.
EDN1	0.1872	456.191	11.2508	5e-05	0.000194018	yes	GO:0010595	involved_in	positive regulation of endothelial cell migration	Any process that increases the rate, frequency, or extent of the orderly movement of an endothelial cell into the extracellular matrix to form an endothelium.
NRP1	0.829433	91.9694	6.79288	5e-05	0.000194018	yes	GO:0010595	involved_in	positive regulation of endothelial cell migration	Any process that increases the rate, frequency, or extent of the orderly movement of an endothelial cell into the extracellular matrix to form an endothelium.
ATOH8	0.199414	4.55879	4.51481	5e-05	0.000194018	yes	GO:0010595	involved_in	positive regulation of endothelial cell migration	Any process that increases the rate, frequency, or extent of the orderly movement of an endothelial cell into the extracellular matrix to form an endothelium.
DLL4	0.140422	26.1368	7.54017	5e-05	0.000194018	yes	GO:0010596	involved_in	negative regulation of endothelial cell migration	Any process that decreases the rate, frequency, or extent of the orderly movement of an endothelial cell into the extracellular matrix to form an endothelium.
SP100	0.0559433	19.5939	8.45222	5e-05	0.000194018	yes	GO:0010596	involved_in	negative regulation of endothelial cell migration	Any process that decreases the rate, frequency, or extent of the orderly movement of an endothelial cell into the extracellular matrix to form an endothelium.
PTPRM	2.26303	16.9941	2.90871	5e-05	0.000194018	yes	GO:0010596	involved_in	negative regulation of endothelial cell migration	Any process that decreases the rate, frequency, or extent of the orderly movement of an endothelial cell into the extracellular matrix to form an endothelium.
NR2F2	0.044656	63.0667	10.4638	5e-05	0.000194018	yes	GO:0010596	involved_in	negative regulation of endothelial cell migration	Any process that decreases the rate, frequency, or extent of the orderly movement of an endothelial cell into the extracellular matrix to form an endothelium.
SLIT2	1.40127	7.55517	2.43073	5e-05	0.000194018	yes	GO:0010596	involved_in	negative regulation of endothelial cell migration	Any process that decreases the rate, frequency, or extent of the orderly movement of an endothelial cell into the extracellular matrix to form an endothelium.
VASH1	2.18618	20.6342	3.23855	5e-05	0.000194018	yes	GO:0010596	acts_upstream_of_or_within	negative regulation of endothelial cell migration	Any process that decreases the rate, frequency, or extent of the orderly movement of an endothelial cell into the extracellular matrix to form an endothelium.
ACVRL1	0.175452	186.163	10.0513	5e-05	0.000194018	yes	GO:0010596	involved_in	negative regulation of endothelial cell migration	Any process that decreases the rate, frequency, or extent of the orderly movement of an endothelial cell into the extracellular matrix to form an endothelium.
CTNNB1	123.29	244.137	0.985632	0.0006	0.00195281	yes	GO:0022009	involved_in	central nervous system vasculogenesis	The differentiation of endothelial cells from progenitor cells during blood vessel development, and the de novo formation of blood vessels and tubes in the central nervous system. The capillary endothelial cells in the brain are specialized to form the blood-brain barrier.
ENG	1.80956	280.862	7.27808	5e-05	0.000194018	yes	GO:0022009	involved_in	central nervous system vasculogenesis	The differentiation of endothelial cells from progenitor cells during blood vessel development, and the de novo formation of blood vessels and tubes in the central nervous system. The capillary endothelial cells in the brain are specialized to form the blood-brain barrier.
FZD4	2.2608	45.9645	4.34561	5e-05	0.000194018	yes	GO:0030947	involved_in	regulation of vascular endothelial growth factor receptor signaling pathway	Any process that modulates the frequency, rate or extent of vascular endothelial growth factor receptor signaling pathway activity.
VEGFC	0.345042	16.055	5.54011	5e-05	0.000194018	yes	GO:0030947	involved_in	regulation of vascular endothelial growth factor receptor signaling pathway	Any process that modulates the frequency, rate or extent of vascular endothelial growth factor receptor signaling pathway activity.
NRP1	0.829433	91.9694	6.79288	5e-05	0.000194018	yes	GO:0030947	involved_in	regulation of vascular endothelial growth factor receptor signaling pathway	Any process that modulates the frequency, rate or extent of vascular endothelial growth factor receptor signaling pathway activity.
TMEM204	0.118007	50.5267	8.74203	0.00095	0.00297303	yes	GO:0030947	involved_in	regulation of vascular endothelial growth factor receptor signaling pathway	Any process that modulates the frequency, rate or extent of vascular endothelial growth factor receptor signaling pathway activity.
PTPN1	14.6546	38.2538	1.38425	5e-05	0.000194018	yes	GO:0030948	involved_in	negative regulation of vascular endothelial growth factor receptor signaling pathway	Any process that stops, prevents, or reduces the frequency, rate or extent of vascular endothelial growth factor receptor signaling pathway activity.
NEDD4	0.635347	6.96896	3.45533	5e-05	0.000194018	yes	GO:0030948	involved_in	negative regulation of vascular endothelial growth factor receptor signaling pathway	Any process that stops, prevents, or reduces the frequency, rate or extent of vascular endothelial growth factor receptor signaling pathway activity.
HHEX	0.503684	43.1745	6.42152	5e-05	0.000194018	yes	GO:0030948	involved_in	negative regulation of vascular endothelial growth factor receptor signaling pathway	Any process that stops, prevents, or reduces the frequency, rate or extent of vascular endothelial growth factor receptor signaling pathway activity.
MMRN2	0.687662	126.078	7.5184	5e-05	0.000194018	yes	GO:0030948	involved_in	negative regulation of vascular endothelial growth factor receptor signaling pathway	Any process that stops, prevents, or reduces the frequency, rate or extent of vascular endothelial growth factor receptor signaling pathway activity.
PDCD6	107.722	179.094	0.733402	0.01345	0.0314952	yes	GO:0030948	involved_in	negative regulation of vascular endothelial growth factor receptor signaling pathway	Any process that stops, prevents, or reduces the frequency, rate or extent of vascular endothelial growth factor receptor signaling pathway activity.
MMRN2	0.687662	126.078	7.5184	5e-05	0.000194018	yes	GO:0030948	involved_in	negative regulation of vascular endothelial growth factor receptor signaling pathway	Any process that stops, prevents, or reduces the frequency, rate or extent of vascular endothelial growth factor receptor signaling pathway activity.
ITGB3	0.0833883	45.9266	9.10527	5e-05	0.000194018	yes	GO:0030949	involved_in	positive regulation of vascular endothelial growth factor receptor signaling pathway	Any process that activates or increases the frequency, rate or extent of vascular endothelial growth factor receptor signaling pathway activity.
ITGA5	10.6015	580.909	5.77597	5e-05	0.000194018	yes	GO:0030949	involved_in	positive regulation of vascular endothelial growth factor receptor signaling pathway	Any process that activates or increases the frequency, rate or extent of vascular endothelial growth factor receptor signaling pathway activity.
ECE1	16.1015	329.039	4.35299	5e-05	0.000194018	yes	GO:0034959	involved_in	endothelin maturation	The process leading to the attainment of the full functional capacity of endothelin by conversion of Big-endothelin substrate into mature endothelin.
GATA6	0.0125727	3.266	8.02109	0.0031	0.00859688	yes	GO:0035239	involved_in	tube morphogenesis	The process in which the anatomical structures of a tube are generated and organized. Epithelial and endothelial tubes transport gases, liquids and cells from one site to another and form the basic structure of many organs and tissues, with tube shape and organization varying from the single-celled excretory organ in Caenorhabditis elegans to the branching trees of the mammalian kidney and insect…
ITGB3	0.0833883	45.9266	9.10527	5e-05	0.000194018	yes	GO:0035295	involved_in	tube development	The process whose specific outcome is the progression of a tube over time, from its initial formation to a mature structure. Epithelial and endothelial tubes transport gases, liquids and cells from one site to another and form the basic structure of many organs and tissues including lung and trachea, kidney, the mammary gland, the vascular system and the gastrointestinal and urinary-genital tract…
CRK	21.2886	41.6921	0.969695	0.00125	0.00380693	yes	GO:0035685	involved_in	helper T cell diapedesis	The passage of a helper T cell between the tight junctions of endothelial cells lining blood vessels, typically the fourth and final step of cellular extravasation.
PLEKHG5	9.70029	29.7793	1.61821	0.0001	0.000373078	yes	GO:0035767	involved_in	endothelial cell chemotaxis	The directed movement of an endothelial cell guided by a specific chemical concentration gradient. Movement may be towards a higher concentration (positive chemotaxis) or towards a lower concentration (negative chemotaxis).
EGR3	0.0842394	0.47159	2.48496	5e-05	0.000194018	yes	GO:0035767	involved_in	endothelial cell chemotaxis	The directed movement of an endothelial cell guided by a specific chemical concentration gradient. Movement may be towards a higher concentration (positive chemotaxis) or towards a lower concentration (negative chemotaxis).
CORO1B	88.2919	154.875	0.810751	0.00705	0.0178203	yes	GO:0035767	involved_in	endothelial cell chemotaxis	The directed movement of an endothelial cell guided by a specific chemical concentration gradient. Movement may be towards a higher concentration (positive chemotaxis) or towards a lower concentration (negative chemotaxis).
CORO1B	88.2919	154.875	0.810751	0.00705	0.0178203	yes	GO:0035767	involved_in	endothelial cell chemotaxis	The directed movement of an endothelial cell guided by a specific chemical concentration gradient. Movement may be towards a higher concentration (positive chemotaxis) or towards a lower concentration (negative chemotaxis).
NRP1	0.829433	91.9694	6.79288	5e-05	0.000194018	yes	GO:0035767	involved_in	endothelial cell chemotaxis	The directed movement of an endothelial cell guided by a specific chemical concentration gradient. Movement may be towards a higher concentration (positive chemotaxis) or towards a lower concentration (negative chemotaxis).
EGR3	0.0842394	0.47159	2.48496	5e-05	0.000194018	yes	GO:0035924	involved_in	cellular response to vascular endothelial growth factor stimulus	Any process that results in a change in state or activity of a cell (in terms of movement, secretion, enzyme production, gene expression, etc.) as a result of a vascular endothelial growth factor stimulus.
KDR	34.2945	59.9475	0.805723	0.00625	0.0160138	yes	GO:0035924	involved_in	cellular response to vascular endothelial growth factor stimulus	Any process that results in a change in state or activity of a cell (in terms of movement, secretion, enzyme production, gene expression, etc.) as a result of a vascular endothelial growth factor stimulus.
KDR	34.2945	59.9475	0.805723	0.00625	0.0160138	yes	GO:0035924	involved_in	cellular response to vascular endothelial growth factor stimulus	Any process that results in a change in state or activity of a cell (in terms of movement, secretion, enzyme production, gene expression, etc.) as a result of a vascular endothelial growth factor stimulus.
FLT4	5.82869	48.564	3.05864	5e-05	0.000194018	yes	GO:0035924	involved_in	cellular response to vascular endothelial growth factor stimulus	Any process that results in a change in state or activity of a cell (in terms of movement, secretion, enzyme production, gene expression, etc.) as a result of a vascular endothelial growth factor stimulus.
HSPB1	263.627	3652.41	3.79228	5e-05	0.000194018	yes	GO:0035924	involved_in	cellular response to vascular endothelial growth factor stimulus	Any process that results in a change in state or activity of a cell (in terms of movement, secretion, enzyme production, gene expression, etc.) as a result of a vascular endothelial growth factor stimulus.
DLL4	0.140422	26.1368	7.54017	5e-05	0.000194018	yes	GO:0035924	involved_in	cellular response to vascular endothelial growth factor stimulus	Any process that results in a change in state or activity of a cell (in terms of movement, secretion, enzyme production, gene expression, etc.) as a result of a vascular endothelial growth factor stimulus.
VCAM1	0.0782828	1.312	4.06693	5e-05	0.000194018	yes	GO:0035924	involved_in	cellular response to vascular endothelial growth factor stimulus	Any process that results in a change in state or activity of a cell (in terms of movement, secretion, enzyme production, gene expression, etc.) as a result of a vascular endothelial growth factor stimulus.
RAMP2	27.6023	190.942	2.79028	5e-05	0.000194018	yes	GO:0035924	involved_in	cellular response to vascular endothelial growth factor stimulus	Any process that results in a change in state or activity of a cell (in terms of movement, secretion, enzyme production, gene expression, etc.) as a result of a vascular endothelial growth factor stimulus.
ERN1	0.93947	4.4865	2.25567	5e-05	0.000194018	yes	GO:0035924	involved_in	cellular response to vascular endothelial growth factor stimulus	Any process that results in a change in state or activity of a cell (in terms of movement, secretion, enzyme production, gene expression, etc.) as a result of a vascular endothelial growth factor stimulus.
MAPKAPK2	22.2097	41.7356	0.910088	0.0019	0.00553798	yes	GO:0035924	involved_in	cellular response to vascular endothelial growth factor stimulus	Any process that results in a change in state or activity of a cell (in terms of movement, secretion, enzyme production, gene expression, etc.) as a result of a vascular endothelial growth factor stimulus.
PRKD1	1.65382	3.04772	0.881934	0.0067	0.0170269	yes	GO:0035924	involved_in	cellular response to vascular endothelial growth factor stimulus	Any process that results in a change in state or activity of a cell (in terms of movement, secretion, enzyme production, gene expression, etc.) as a result of a vascular endothelial growth factor stimulus.
PRKD1	1.65382	3.04772	0.881934	0.0067	0.0170269	yes	GO:0035924	involved_in	cellular response to vascular endothelial growth factor stimulus	Any process that results in a change in state or activity of a cell (in terms of movement, secretion, enzyme production, gene expression, etc.) as a result of a vascular endothelial growth factor stimulus.
NRP1	0.829433	91.9694	6.79288	5e-05	0.000194018	yes	GO:0035924	involved_in	cellular response to vascular endothelial growth factor stimulus	Any process that results in a change in state or activity of a cell (in terms of movement, secretion, enzyme production, gene expression, etc.) as a result of a vascular endothelial growth factor stimulus.
AKT1	55.1318	148.955	1.43392	5e-05	0.000194018	yes	GO:0035924	involved_in	cellular response to vascular endothelial growth factor stimulus	Any process that results in a change in state or activity of a cell (in terms of movement, secretion, enzyme production, gene expression, etc.) as a result of a vascular endothelial growth factor stimulus.
PRKD1	1.65382	3.04772	0.881934	0.0067	0.0170269	yes	GO:0035924	involved_in	cellular response to vascular endothelial growth factor stimulus	Any process that results in a change in state or activity of a cell (in terms of movement, secretion, enzyme production, gene expression, etc.) as a result of a vascular endothelial growth factor stimulus.
MAPK14	10.6096	20.312	0.936959	0.0017	0.0050219	yes	GO:0035924	involved_in	cellular response to vascular endothelial growth factor stimulus	Any process that results in a change in state or activity of a cell (in terms of movement, secretion, enzyme production, gene expression, etc.) as a result of a vascular endothelial growth factor stimulus.
PRKD1	1.65382	3.04772	0.881934	0.0067	0.0170269	yes	GO:0035924	involved_in	cellular response to vascular endothelial growth factor stimulus	Any process that results in a change in state or activity of a cell (in terms of movement, secretion, enzyme production, gene expression, etc.) as a result of a vascular endothelial growth factor stimulus.
ITGB1BP1	5.35894	19.2836	1.84735	5e-05	0.000194018	yes	GO:0035924	involved_in	cellular response to vascular endothelial growth factor stimulus	Any process that results in a change in state or activity of a cell (in terms of movement, secretion, enzyme production, gene expression, etc.) as a result of a vascular endothelial growth factor stimulus.
KDR	34.2945	59.9475	0.805723	0.00625	0.0160138	yes	GO:0035924	involved_in	cellular response to vascular endothelial growth factor stimulus	Any process that results in a change in state or activity of a cell (in terms of movement, secretion, enzyme production, gene expression, etc.) as a result of a vascular endothelial growth factor stimulus.
KDR	34.2945	59.9475	0.805723	0.00625	0.0160138	yes	GO:0035924	involved_in	cellular response to vascular endothelial growth factor stimulus	Any process that results in a change in state or activity of a cell (in terms of movement, secretion, enzyme production, gene expression, etc.) as a result of a vascular endothelial growth factor stimulus.
NOTCH1	8.70873	22.9602	1.3986	5e-05	0.000194018	yes	GO:0035924	involved_in	cellular response to vascular endothelial growth factor stimulus	Any process that results in a change in state or activity of a cell (in terms of movement, secretion, enzyme production, gene expression, etc.) as a result of a vascular endothelial growth factor stimulus.
KDR	34.2945	59.9475	0.805723	0.00625	0.0160138	yes	GO:0035924	involved_in	cellular response to vascular endothelial growth factor stimulus	Any process that results in a change in state or activity of a cell (in terms of movement, secretion, enzyme production, gene expression, etc.) as a result of a vascular endothelial growth factor stimulus.
MAPKAPK2	22.2097	41.7356	0.910088	0.0019	0.00553798	yes	GO:0035924	involved_in	cellular response to vascular endothelial growth factor stimulus	Any process that results in a change in state or activity of a cell (in terms of movement, secretion, enzyme production, gene expression, etc.) as a result of a vascular endothelial growth factor stimulus.
FLT4	5.82869	48.564	3.05864	5e-05	0.000194018	yes	GO:0035924	involved_in	cellular response to vascular endothelial growth factor stimulus	Any process that results in a change in state or activity of a cell (in terms of movement, secretion, enzyme production, gene expression, etc.) as a result of a vascular endothelial growth factor stimulus.
PDCD6	107.722	179.094	0.733402	0.01345	0.0314952	yes	GO:0036324	involved_in	vascular endothelial growth factor receptor-2 signaling pathway	Any series of molecular signals initiated by the binding of an extracellular ligand to a vascular endothelial growth factor receptor-2 (VEGFR-2) located on the surface of the receiving cell, and ending with regulation of a downstream cellular process, e.g. transcription.
KDR	34.2945	59.9475	0.805723	0.00625	0.0160138	yes	GO:0036324	involved_in	vascular endothelial growth factor receptor-2 signaling pathway	Any series of molecular signals initiated by the binding of an extracellular ligand to a vascular endothelial growth factor receptor-2 (VEGFR-2) located on the surface of the receiving cell, and ending with regulation of a downstream cellular process, e.g. transcription.
PRKD1	1.65382	3.04772	0.881934	0.0067	0.0170269	yes	GO:0038033	involved_in	positive regulation of endothelial cell chemotaxis by VEGF-activated vascular endothelial growth factor receptor signaling pathway	A series of molecular signals initiated by the binding of a vascular endothelial growth factor (VEGF) to a VEGFR on the surface of a cell, which activates or increases the frequency, rate or extent of endothelial cell chemotaxis.
KDR	34.2945	59.9475	0.805723	0.00625	0.0160138	yes	GO:0038033	involved_in	positive regulation of endothelial cell chemotaxis by VEGF-activated vascular endothelial growth factor receptor signaling pathway	A series of molecular signals initiated by the binding of a vascular endothelial growth factor (VEGF) to a VEGFR on the surface of a cell, which activates or increases the frequency, rate or extent of endothelial cell chemotaxis.
HSPB1	263.627	3652.41	3.79228	5e-05	0.000194018	yes	GO:0038033	involved_in	positive regulation of endothelial cell chemotaxis by VEGF-activated vascular endothelial growth factor receptor signaling pathway	A series of molecular signals initiated by the binding of a vascular endothelial growth factor (VEGF) to a VEGFR on the surface of a cell, which activates or increases the frequency, rate or extent of endothelial cell chemotaxis.
PRKD1	1.65382	3.04772	0.881934	0.0067	0.0170269	yes	GO:0038033	involved_in	positive regulation of endothelial cell chemotaxis by VEGF-activated vascular endothelial growth factor receptor signaling pathway	A series of molecular signals initiated by the binding of a vascular endothelial growth factor (VEGF) to a VEGFR on the surface of a cell, which activates or increases the frequency, rate or extent of endothelial cell chemotaxis.
NRP2	17.3231	104.601	2.59413	5e-05	0.000194018	yes	GO:0038084	involved_in	vascular endothelial growth factor signaling pathway	A series of molecular signals initiated by the binding of a vascular endothelial growth factor (VEGF) to a receptor on the surface of the target cell, and ending with regulation of a downstream cellular process, e.g. transcription.
VEGFC	0.345042	16.055	5.54011	5e-05	0.000194018	yes	GO:0038084	involved_in	vascular endothelial growth factor signaling pathway	A series of molecular signals initiated by the binding of a vascular endothelial growth factor (VEGF) to a receptor on the surface of the target cell, and ending with regulation of a downstream cellular process, e.g. transcription.
VEGFB	5.13174	10.7582	1.06792	0.00105	0.00325496	yes	GO:0038084	involved_in	vascular endothelial growth factor signaling pathway	A series of molecular signals initiated by the binding of a vascular endothelial growth factor (VEGF) to a receptor on the surface of the target cell, and ending with regulation of a downstream cellular process, e.g. transcription.
KDR	34.2945	59.9475	0.805723	0.00625	0.0160138	yes	GO:0038084	involved_in	vascular endothelial growth factor signaling pathway	A series of molecular signals initiated by the binding of a vascular endothelial growth factor (VEGF) to a receptor on the surface of the target cell, and ending with regulation of a downstream cellular process, e.g. transcription.
PIK3CA	1.09106	3.8275	1.81068	5e-05	0.000194018	yes	GO:0038084	involved_in	vascular endothelial growth factor signaling pathway	A series of molecular signals initiated by the binding of a vascular endothelial growth factor (VEGF) to a receptor on the surface of the target cell, and ending with regulation of a downstream cellular process, e.g. transcription.
FLT4	5.82869	48.564	3.05864	5e-05	0.000194018	yes	GO:0038084	involved_in	vascular endothelial growth factor signaling pathway	A series of molecular signals initiated by the binding of a vascular endothelial growth factor (VEGF) to a receptor on the surface of the target cell, and ending with regulation of a downstream cellular process, e.g. transcription.
FOXC1	0.0234322	6.4243	8.0989	0.0003	0.00103756	yes	GO:0038084	involved_in	vascular endothelial growth factor signaling pathway	A series of molecular signals initiated by the binding of a vascular endothelial growth factor (VEGF) to a receptor on the surface of the target cell, and ending with regulation of a downstream cellular process, e.g. transcription.
PGF	1.81919	78.5755	5.43271	5e-05	0.000194018	yes	GO:0038084	involved_in	vascular endothelial growth factor signaling pathway	A series of molecular signals initiated by the binding of a vascular endothelial growth factor (VEGF) to a receptor on the surface of the target cell, and ending with regulation of a downstream cellular process, e.g. transcription.
MYO1C	28.3468	96.3047	1.76442	5e-05	0.000194018	yes	GO:0038089	involved_in	positive regulation of cell migration by vascular endothelial growth factor signaling pathway	A series of molecular signals initiated by the binding of a vascular endothelial growth factor (VEGF) to a receptor on the surface of a cell, which activates or increases the frequency, rate or extent of the orderly movement of a cell from one site to another.
NRP1	0.829433	91.9694	6.79288	5e-05	0.000194018	yes	GO:0038190	involved_in	VEGF-activated neuropilin signaling pathway	A series of molecular signals initiated by the binding of vascular endothelial growth factor (VEGF) to a neuropilin protein on the surface of a target cell, followed by transmission of the signal, and ending with regulation of a downstream cellular process, e.g. transcription.
NRP1	0.829433	91.9694	6.79288	5e-05	0.000194018	yes	GO:0038190	involved_in	VEGF-activated neuropilin signaling pathway	A series of molecular signals initiated by the binding of vascular endothelial growth factor (VEGF) to a neuropilin protein on the surface of a target cell, followed by transmission of the signal, and ending with regulation of a downstream cellular process, e.g. transcription.
NRP1	0.829433	91.9694	6.79288	5e-05	0.000194018	yes	GO:0038190	involved_in	VEGF-activated neuropilin signaling pathway	A series of molecular signals initiated by the binding of vascular endothelial growth factor (VEGF) to a neuropilin protein on the surface of a target cell, followed by transmission of the signal, and ending with regulation of a downstream cellular process, e.g. transcription.
P2RX4	7.85468	59.2987	2.91638	5e-05	0.000194018	yes	GO:0042118	involved_in	endothelial cell activation	The change in morphology and behavior of an endothelial cell resulting from exposure to a cytokine, chemokine, cellular ligand, or soluble factor.
HOXA9	0	26.5849	Inf	5e-05	0.000194018	yes	GO:0042118	involved_in	endothelial cell activation	The change in morphology and behavior of an endothelial cell resulting from exposure to a cytokine, chemokine, cellular ligand, or soluble factor.
FOXP1	7.89417	28.9233	1.87337	5e-05	0.000194018	yes	GO:0042118	involved_in	endothelial cell activation	The change in morphology and behavior of an endothelial cell resulting from exposure to a cytokine, chemokine, cellular ligand, or soluble factor.
SOX18	0.0853428	21.3712	7.96818	5e-05	0.000194018	yes	GO:0043534	involved_in	blood vessel endothelial cell migration	The orderly movement of an endothelial cell into the extracellular matrix in order to form new blood vessels during angiogenesis.
SCARB1	36.1222	74.8466	1.05105	0.00065	0.00210105	yes	GO:0043534	involved_in	blood vessel endothelial cell migration	The orderly movement of an endothelial cell into the extracellular matrix in order to form new blood vessels during angiogenesis.
MYH9	25.9651	146.196	2.49326	5e-05	0.000194018	yes	GO:0043534	involved_in	blood vessel endothelial cell migration	The orderly movement of an endothelial cell into the extracellular matrix in order to form new blood vessels during angiogenesis.
CDH5	0.173209	652.192	11.8786	5e-05	0.000194018	yes	GO:0043534	involved_in	blood vessel endothelial cell migration	The orderly movement of an endothelial cell into the extracellular matrix in order to form new blood vessels during angiogenesis.
GPX1	691.844	1692.52	1.29065	5e-05	0.000194018	yes	GO:0043534	involved_in	blood vessel endothelial cell migration	The orderly movement of an endothelial cell into the extracellular matrix in order to form new blood vessels during angiogenesis.
PRCP	46.1937	229.154	2.31055	5e-05	0.000194018	yes	GO:0043535	involved_in	regulation of blood vessel endothelial cell migration	Any process that modulates the frequency, rate or extent of the migration of the endothelial cells of blood vessels.
ACVRL1	0.175452	186.163	10.0513	5e-05	0.000194018	yes	GO:0043535	involved_in	regulation of blood vessel endothelial cell migration	Any process that modulates the frequency, rate or extent of the migration of the endothelial cells of blood vessels.
EFNA1	6.5048	186.877	4.84444	5e-05	0.000194018	yes	GO:0043535	involved_in	regulation of blood vessel endothelial cell migration	Any process that modulates the frequency, rate or extent of the migration of the endothelial cells of blood vessels.
EPHA2	24.1247	133.616	2.46951	5e-05	0.000194018	yes	GO:0043535	involved_in	regulation of blood vessel endothelial cell migration	Any process that modulates the frequency, rate or extent of the migration of the endothelial cells of blood vessels.
PRKD1	1.65382	3.04772	0.881934	0.0067	0.0170269	yes	GO:0043536	involved_in	positive regulation of blood vessel endothelial cell migration	Any process that activates or increases the frequency, rate or extent of the migration of the endothelial cells of blood vessels.
TMSB4X	1019.7	3379.38	1.72862	5e-05	0.000194018	yes	GO:0043536	involved_in	positive regulation of blood vessel endothelial cell migration	Any process that activates or increases the frequency, rate or extent of the migration of the endothelial cells of blood vessels.
CD40	15.8616	42.4112	1.4189	5e-05	0.000194018	yes	GO:0043536	involved_in	positive regulation of blood vessel endothelial cell migration	Any process that activates or increases the frequency, rate or extent of the migration of the endothelial cells of blood vessels.
TMSB4X	1019.7	3379.38	1.72862	5e-05	0.000194018	yes	GO:0043536	involved_in	positive regulation of blood vessel endothelial cell migration	Any process that activates or increases the frequency, rate or extent of the migration of the endothelial cells of blood vessels.
PDGFB	4.80195	181.589	5.24091	5e-05	0.000194018	yes	GO:0043536	involved_in	positive regulation of blood vessel endothelial cell migration	Any process that activates or increases the frequency, rate or extent of the migration of the endothelial cells of blood vessels.
PRKD1	1.65382	3.04772	0.881934	0.0067	0.0170269	yes	GO:0043536	involved_in	positive regulation of blood vessel endothelial cell migration	Any process that activates or increases the frequency, rate or extent of the migration of the endothelial cells of blood vessels.
ANGPT1	0.0938793	0.25664	1.45087	0.00225	0.00644374	yes	GO:0043536	involved_in	positive regulation of blood vessel endothelial cell migration	Any process that activates or increases the frequency, rate or extent of the migration of the endothelial cells of blood vessels.
VEGFC	0.345042	16.055	5.54011	5e-05	0.000194018	yes	GO:0043536	involved_in	positive regulation of blood vessel endothelial cell migration	Any process that activates or increases the frequency, rate or extent of the migration of the endothelial cells of blood vessels.
TMSB4X	1019.7	3379.38	1.72862	5e-05	0.000194018	yes	GO:0043536	involved_in	positive regulation of blood vessel endothelial cell migration	Any process that activates or increases the frequency, rate or extent of the migration of the endothelial cells of blood vessels.
STAT5A	2.98021	10.704	1.84466	5e-05	0.000194018	yes	GO:0043536	involved_in	positive regulation of blood vessel endothelial cell migration	Any process that activates or increases the frequency, rate or extent of the migration of the endothelial cells of blood vessels.
NFE2L2	13.2612	39.7135	1.58242	5e-05	0.000194018	yes	GO:0043536	involved_in	positive regulation of blood vessel endothelial cell migration	Any process that activates or increases the frequency, rate or extent of the migration of the endothelial cells of blood vessels.
MAPK14	10.6096	20.312	0.936959	0.0017	0.0050219	yes	GO:0043536	NOT|involved_in	positive regulation of blood vessel endothelial cell migration	Any process that activates or increases the frequency, rate or extent of the migration of the endothelial cells of blood vessels.
AKT1	55.1318	148.955	1.43392	5e-05	0.000194018	yes	GO:0043536	involved_in	positive regulation of blood vessel endothelial cell migration	Any process that activates or increases the frequency, rate or extent of the migration of the endothelial cells of blood vessels.
TMSB4X	1019.7	3379.38	1.72862	5e-05	0.000194018	yes	GO:0043536	involved_in	positive regulation of blood vessel endothelial cell migration	Any process that activates or increases the frequency, rate or extent of the migration of the endothelial cells of blood vessels.
CD40	15.8616	42.4112	1.4189	5e-05	0.000194018	yes	GO:0043536	involved_in	positive regulation of blood vessel endothelial cell migration	Any process that activates or increases the frequency, rate or extent of the migration of the endothelial cells of blood vessels.
P2RX4	7.85468	59.2987	2.91638	5e-05	0.000194018	yes	GO:0043536	involved_in	positive regulation of blood vessel endothelial cell migration	Any process that activates or increases the frequency, rate or extent of the migration of the endothelial cells of blood vessels.
ETS1	4.58993	15.0972	1.71774	5e-05	0.000194018	yes	GO:0043536	involved_in	positive regulation of blood vessel endothelial cell migration	Any process that activates or increases the frequency, rate or extent of the migration of the endothelial cells of blood vessels.
KDR	34.2945	59.9475	0.805723	0.00625	0.0160138	yes	GO:0043536	involved_in	positive regulation of blood vessel endothelial cell migration	Any process that activates or increases the frequency, rate or extent of the migration of the endothelial cells of blood vessels.
HSPB1	263.627	3652.41	3.79228	5e-05	0.000194018	yes	GO:0043536	involved_in	positive regulation of blood vessel endothelial cell migration	Any process that activates or increases the frequency, rate or extent of the migration of the endothelial cells of blood vessels.
NOS3	2.43543	29.9365	3.61966	5e-05	0.000194018	yes	GO:0043536	involved_in	positive regulation of blood vessel endothelial cell migration	Any process that activates or increases the frequency, rate or extent of the migration of the endothelial cells of blood vessels.
KDR	34.2945	59.9475	0.805723	0.00625	0.0160138	yes	GO:0043536	involved_in	positive regulation of blood vessel endothelial cell migration	Any process that activates or increases the frequency, rate or extent of the migration of the endothelial cells of blood vessels.
KDR	34.2945	59.9475	0.805723	0.00625	0.0160138	yes	GO:0043536	involved_in	positive regulation of blood vessel endothelial cell migration	Any process that activates or increases the frequency, rate or extent of the migration of the endothelial cells of blood vessels.
ANGPT2	0.0353714	9.52466	8.07294	0.00205	0.00592448	yes	GO:0043537	involved_in	negative regulation of blood vessel endothelial cell migration	Any process that stops, prevents, or reduces the frequency, rate or extent of the migration of the endothelial cells of blood vessels.
VASH1	2.18618	20.6342	3.23855	5e-05	0.000194018	yes	GO:0043537	involved_in	negative regulation of blood vessel endothelial cell migration	Any process that stops, prevents, or reduces the frequency, rate or extent of the migration of the endothelial cells of blood vessels.
ACVRL1	0.175452	186.163	10.0513	5e-05	0.000194018	yes	GO:0043537	involved_in	negative regulation of blood vessel endothelial cell migration	Any process that stops, prevents, or reduces the frequency, rate or extent of the migration of the endothelial cells of blood vessels.
STAT1	13.3725	47.5914	1.83143	5e-05	0.000194018	yes	GO:0043542	NOT|involved_in	endothelial cell migration	The orderly movement of an endothelial cell into the extracellular matrix to form an endothelium.
GIPC1	64.8885	123.994	0.934237	0.0016	0.00475937	yes	GO:0043542	involved_in	endothelial cell migration	The orderly movement of an endothelial cell into the extracellular matrix to form an endothelium.
NOS3	2.43543	29.9365	3.61966	5e-05	0.000194018	yes	GO:0043542	involved_in	endothelial cell migration	The orderly movement of an endothelial cell into the extracellular matrix to form an endothelium.
STARD13	0.561916	6.40331	3.51039	5e-05	0.000194018	yes	GO:0043542	acts_upstream_of_or_within	endothelial cell migration	The orderly movement of an endothelial cell into the extracellular matrix to form an endothelium.
PTEN	4.23232	8.3219	0.975466	0.00145	0.00435474	yes	GO:0043542	involved_in	endothelial cell migration	The orderly movement of an endothelial cell into the extracellular matrix to form an endothelium.
CDH13	2.31505	94.663	5.35368	5e-05	0.000194018	yes	GO:0043542	involved_in	endothelial cell migration	The orderly movement of an endothelial cell into the extracellular matrix to form an endothelium.
FAP	0	0.558328	Inf	5e-05	0.000194018	yes	GO:0043542	involved_in	endothelial cell migration	The orderly movement of an endothelial cell into the extracellular matrix to form an endothelium.
PIK3CA	1.09106	3.8275	1.81068	5e-05	0.000194018	yes	GO:0043542	involved_in	endothelial cell migration	The orderly movement of an endothelial cell into the extracellular matrix to form an endothelium.
STARD13	0.561916	6.40331	3.51039	5e-05	0.000194018	yes	GO:0043542	acts_upstream_of_or_within	endothelial cell migration	The orderly movement of an endothelial cell into the extracellular matrix to form an endothelium.
RHOA	120.989	250.184	1.04811	0.0004	0.00134767	yes	GO:0043542	acts_upstream_of_or_within	endothelial cell migration	The orderly movement of an endothelial cell into the extracellular matrix to form an endothelium.
PLXND1	7.61962	115.263	3.91907	5e-05	0.000194018	yes	GO:0043542	involved_in	endothelial cell migration	The orderly movement of an endothelial cell into the extracellular matrix to form an endothelium.
PLEKHG5	9.70029	29.7793	1.61821	0.0001	0.000373078	yes	GO:0043542	involved_in	endothelial cell migration	The orderly movement of an endothelial cell into the extracellular matrix to form an endothelium.
S100A2	0.333347	2.32282	2.80078	5e-05	0.000194018	yes	GO:0043542	involved_in	endothelial cell migration	The orderly movement of an endothelial cell into the extracellular matrix to form an endothelium.
S100A2	0.333347	2.32282	2.80078	5e-05	0.000194018	yes	GO:0043542	involved_in	endothelial cell migration	The orderly movement of an endothelial cell into the extracellular matrix to form an endothelium.
NRP1	0.829433	91.9694	6.79288	5e-05	0.000194018	yes	GO:0043542	involved_in	endothelial cell migration	The orderly movement of an endothelial cell into the extracellular matrix to form an endothelium.
PLXND1	7.61962	115.263	3.91907	5e-05	0.000194018	yes	GO:0043542	involved_in	endothelial cell migration	The orderly movement of an endothelial cell into the extracellular matrix to form an endothelium.
LOXL2	41.291	279.753	2.76026	5e-05	0.000194018	yes	GO:0043542	involved_in	endothelial cell migration	The orderly movement of an endothelial cell into the extracellular matrix to form an endothelium.
PXN	29.3965	93.7698	1.67348	5e-05	0.000194018	yes	GO:0043542	involved_in	endothelial cell migration	The orderly movement of an endothelial cell into the extracellular matrix to form an endothelium.
PXN	29.3965	93.7698	1.67348	5e-05	0.000194018	yes	GO:0043542	involved_in	endothelial cell migration	The orderly movement of an endothelial cell into the extracellular matrix to form an endothelium.
MESP1	0.47735	1.81566	1.92738	5e-05	0.000194018	yes	GO:0045446	involved_in	endothelial cell differentiation	The process in which a mesodermal, bone marrow or neural crest cell acquires specialized features of an endothelial cell, a thin flattened cell. A layer of such cells lines the inside surfaces of body cavities, blood vessels, and lymph vessels, making up the endothelium.
KDR	34.2945	59.9475	0.805723	0.00625	0.0160138	yes	GO:0045446	involved_in	endothelial cell differentiation	The process in which a mesodermal, bone marrow or neural crest cell acquires specialized features of an endothelial cell, a thin flattened cell. A layer of such cells lines the inside surfaces of body cavities, blood vessels, and lymph vessels, making up the endothelium.
KDM6B	0.527875	1.44314	1.45094	5e-05	0.000194018	yes	GO:0045446	involved_in	endothelial cell differentiation	The process in which a mesodermal, bone marrow or neural crest cell acquires specialized features of an endothelial cell, a thin flattened cell. A layer of such cells lines the inside surfaces of body cavities, blood vessels, and lymph vessels, making up the endothelium.
S1PR1	5.7904	474.785	6.35747	5e-05	0.000194018	yes	GO:0045446	involved_in	endothelial cell differentiation	The process in which a mesodermal, bone marrow or neural crest cell acquires specialized features of an endothelial cell, a thin flattened cell. A layer of such cells lines the inside surfaces of body cavities, blood vessels, and lymph vessels, making up the endothelium.
EDF1	316.492	596.139	0.913478	0.0046	0.0122098	yes	GO:0045446	involved_in	endothelial cell differentiation	The process in which a mesodermal, bone marrow or neural crest cell acquires specialized features of an endothelial cell, a thin flattened cell. A layer of such cells lines the inside surfaces of body cavities, blood vessels, and lymph vessels, making up the endothelium.
ACVRL1	0.175452	186.163	10.0513	5e-05	0.000194018	yes	GO:0045602	involved_in	negative regulation of endothelial cell differentiation	Any process that stops, prevents, or reduces the frequency, rate or extent of endothelial cell differentiation.
NOTCH4	1.53933	29.4351	4.25716	5e-05	0.000194018	yes	GO:0045602	involved_in	negative regulation of endothelial cell differentiation	Any process that stops, prevents, or reduces the frequency, rate or extent of endothelial cell differentiation.
ZEB1	0.0362229	18.4688	8.99397	5e-05	0.000194018	yes	GO:0045602	involved_in	negative regulation of endothelial cell differentiation	Any process that stops, prevents, or reduces the frequency, rate or extent of endothelial cell differentiation.
BTG1	3.37538	14.138	2.06646	5e-05	0.000194018	yes	GO:0045603	involved_in	positive regulation of endothelial cell differentiation	Any process that activates or increases the frequency, rate or extent of endothelial cell differentiation.
ACVRL1	0.175452	186.163	10.0513	5e-05	0.000194018	yes	GO:0045603	involved_in	positive regulation of endothelial cell differentiation	Any process that activates or increases the frequency, rate or extent of endothelial cell differentiation.
CTNNB1	123.29	244.137	0.985632	0.0006	0.00195281	yes	GO:0045603	involved_in	positive regulation of endothelial cell differentiation	Any process that activates or increases the frequency, rate or extent of endothelial cell differentiation.
BMP4	2.01219	241.334	6.90612	5e-05	0.000194018	yes	GO:0045603	involved_in	positive regulation of endothelial cell differentiation	Any process that activates or increases the frequency, rate or extent of endothelial cell differentiation.
NOTCH1	8.70873	22.9602	1.3986	5e-05	0.000194018	yes	GO:0045603	involved_in	positive regulation of endothelial cell differentiation	Any process that activates or increases the frequency, rate or extent of endothelial cell differentiation.
ATOH8	0.199414	4.55879	4.51481	5e-05	0.000194018	yes	GO:0045603	involved_in	positive regulation of endothelial cell differentiation	Any process that activates or increases the frequency, rate or extent of endothelial cell differentiation.
ATOH8	0.199414	4.55879	4.51481	5e-05	0.000194018	yes	GO:0045603	involved_in	positive regulation of endothelial cell differentiation	Any process that activates or increases the frequency, rate or extent of endothelial cell differentiation.
KDR	34.2945	59.9475	0.805723	0.00625	0.0160138	yes	GO:0048010	involved_in	vascular endothelial growth factor receptor signaling pathway	Any series of molecular signals initiated by the binding of an extracellular ligand to a vascular endothelial growth factor receptor (VEGFR) located on the surface of the receiving cell, and ending with regulation of a downstream cellular process, e.g. transcription.
NRP1	0.829433	91.9694	6.79288	5e-05	0.000194018	yes	GO:0048010	involved_in	vascular endothelial growth factor receptor signaling pathway	Any series of molecular signals initiated by the binding of an extracellular ligand to a vascular endothelial growth factor receptor (VEGFR) located on the surface of the receiving cell, and ending with regulation of a downstream cellular process, e.g. transcription.
FLT4	5.82869	48.564	3.05864	5e-05	0.000194018	yes	GO:0048010	involved_in	vascular endothelial growth factor receptor signaling pathway	Any series of molecular signals initiated by the binding of an extracellular ligand to a vascular endothelial growth factor receptor (VEGFR) located on the surface of the receiving cell, and ending with regulation of a downstream cellular process, e.g. transcription.
FOXC1	0.0234322	6.4243	8.0989	0.0003	0.00103756	yes	GO:0048010	involved_in	vascular endothelial growth factor receptor signaling pathway	Any series of molecular signals initiated by the binding of an extracellular ligand to a vascular endothelial growth factor receptor (VEGFR) located on the surface of the receiving cell, and ending with regulation of a downstream cellular process, e.g. transcription.
MAPKAPK2	22.2097	41.7356	0.910088	0.0019	0.00553798	yes	GO:0048010	involved_in	vascular endothelial growth factor receptor signaling pathway	Any series of molecular signals initiated by the binding of an extracellular ligand to a vascular endothelial growth factor receptor (VEGFR) located on the surface of the receiving cell, and ending with regulation of a downstream cellular process, e.g. transcription.
FLT4	5.82869	48.564	3.05864	5e-05	0.000194018	yes	GO:0048010	acts_upstream_of_or_within	vascular endothelial growth factor receptor signaling pathway	Any series of molecular signals initiated by the binding of an extracellular ligand to a vascular endothelial growth factor receptor (VEGFR) located on the surface of the receiving cell, and ending with regulation of a downstream cellular process, e.g. transcription.
KDR	34.2945	59.9475	0.805723	0.00625	0.0160138	yes	GO:0048010	involved_in	vascular endothelial growth factor receptor signaling pathway	Any series of molecular signals initiated by the binding of an extracellular ligand to a vascular endothelial growth factor receptor (VEGFR) located on the surface of the receiving cell, and ending with regulation of a downstream cellular process, e.g. transcription.
NRP1	0.829433	91.9694	6.79288	5e-05	0.000194018	yes	GO:0048010	involved_in	vascular endothelial growth factor receptor signaling pathway	Any series of molecular signals initiated by the binding of an extracellular ligand to a vascular endothelial growth factor receptor (VEGFR) located on the surface of the receiving cell, and ending with regulation of a downstream cellular process, e.g. transcription.
MAPKAPK2	22.2097	41.7356	0.910088	0.0019	0.00553798	yes	GO:0048010	involved_in	vascular endothelial growth factor receptor signaling pathway	Any series of molecular signals initiated by the binding of an extracellular ligand to a vascular endothelial growth factor receptor (VEGFR) located on the surface of the receiving cell, and ending with regulation of a downstream cellular process, e.g. transcription.
AXL	24.2892	51.4614	1.08317	0.00065	0.00210105	yes	GO:0048010	involved_in	vascular endothelial growth factor receptor signaling pathway	Any series of molecular signals initiated by the binding of an extracellular ligand to a vascular endothelial growth factor receptor (VEGFR) located on the surface of the receiving cell, and ending with regulation of a downstream cellular process, e.g. transcription.
MAPKAPK2	22.2097	41.7356	0.910088	0.0019	0.00553798	yes	GO:0048010	involved_in	vascular endothelial growth factor receptor signaling pathway	Any series of molecular signals initiated by the binding of an extracellular ligand to a vascular endothelial growth factor receptor (VEGFR) located on the surface of the receiving cell, and ending with regulation of a downstream cellular process, e.g. transcription.
VEGFC	0.345042	16.055	5.54011	5e-05	0.000194018	yes	GO:0048010	involved_in	vascular endothelial growth factor receptor signaling pathway	Any series of molecular signals initiated by the binding of an extracellular ligand to a vascular endothelial growth factor receptor (VEGFR) located on the surface of the receiving cell, and ending with regulation of a downstream cellular process, e.g. transcription.
VEGFB	5.13174	10.7582	1.06792	0.00105	0.00325496	yes	GO:0048010	involved_in	vascular endothelial growth factor receptor signaling pathway	Any series of molecular signals initiated by the binding of an extracellular ligand to a vascular endothelial growth factor receptor (VEGFR) located on the surface of the receiving cell, and ending with regulation of a downstream cellular process, e.g. transcription.
KDR	34.2945	59.9475	0.805723	0.00625	0.0160138	yes	GO:0048010	involved_in	vascular endothelial growth factor receptor signaling pathway	Any series of molecular signals initiated by the binding of an extracellular ligand to a vascular endothelial growth factor receptor (VEGFR) located on the surface of the receiving cell, and ending with regulation of a downstream cellular process, e.g. transcription.
PGF	1.81919	78.5755	5.43271	5e-05	0.000194018	yes	GO:0048010	involved_in	vascular endothelial growth factor receptor signaling pathway	Any series of molecular signals initiated by the binding of an extracellular ligand to a vascular endothelial growth factor receptor (VEGFR) located on the surface of the receiving cell, and ending with regulation of a downstream cellular process, e.g. transcription.
VEGFC	0.345042	16.055	5.54011	5e-05	0.000194018	yes	GO:0048010	involved_in	vascular endothelial growth factor receptor signaling pathway	Any series of molecular signals initiated by the binding of an extracellular ligand to a vascular endothelial growth factor receptor (VEGFR) located on the surface of the receiving cell, and ending with regulation of a downstream cellular process, e.g. transcription.
SULF1	1.89962	84.0799	5.46798	5e-05	0.000194018	yes	GO:0048010	involved_in	vascular endothelial growth factor receptor signaling pathway	Any series of molecular signals initiated by the binding of an extracellular ligand to a vascular endothelial growth factor receptor (VEGFR) located on the surface of the receiving cell, and ending with regulation of a downstream cellular process, e.g. transcription.
MAPK14	10.6096	20.312	0.936959	0.0017	0.0050219	yes	GO:0048010	involved_in	vascular endothelial growth factor receptor signaling pathway	Any series of molecular signals initiated by the binding of an extracellular ligand to a vascular endothelial growth factor receptor (VEGFR) located on the surface of the receiving cell, and ending with regulation of a downstream cellular process, e.g. transcription.
KDR	34.2945	59.9475	0.805723	0.00625	0.0160138	yes	GO:0048010	involved_in	vascular endothelial growth factor receptor signaling pathway	Any series of molecular signals initiated by the binding of an extracellular ligand to a vascular endothelial growth factor receptor (VEGFR) located on the surface of the receiving cell, and ending with regulation of a downstream cellular process, e.g. transcription.
FLT4	5.82869	48.564	3.05864	5e-05	0.000194018	yes	GO:0048010	acts_upstream_of_or_within	vascular endothelial growth factor receptor signaling pathway	Any series of molecular signals initiated by the binding of an extracellular ligand to a vascular endothelial growth factor receptor (VEGFR) located on the surface of the receiving cell, and ending with regulation of a downstream cellular process, e.g. transcription.
FLT4	5.82869	48.564	3.05864	5e-05	0.000194018	yes	GO:0048010	involved_in	vascular endothelial growth factor receptor signaling pathway	Any series of molecular signals initiated by the binding of an extracellular ligand to a vascular endothelial growth factor receptor (VEGFR) located on the surface of the receiving cell, and ending with regulation of a downstream cellular process, e.g. transcription.
KDR	34.2945	59.9475	0.805723	0.00625	0.0160138	yes	GO:0048010	involved_in	vascular endothelial growth factor receptor signaling pathway	Any series of molecular signals initiated by the binding of an extracellular ligand to a vascular endothelial growth factor receptor (VEGFR) located on the surface of the receiving cell, and ending with regulation of a downstream cellular process, e.g. transcription.
PRKD1	1.65382	3.04772	0.881934	0.0067	0.0170269	yes	GO:0048010	involved_in	vascular endothelial growth factor receptor signaling pathway	Any series of molecular signals initiated by the binding of an extracellular ligand to a vascular endothelial growth factor receptor (VEGFR) located on the surface of the receiving cell, and ending with regulation of a downstream cellular process, e.g. transcription.
PAK2	7.16028	13.3866	0.902702	0.0019	0.00553798	yes	GO:0048010	involved_in	vascular endothelial growth factor receptor signaling pathway	Any series of molecular signals initiated by the binding of an extracellular ligand to a vascular endothelial growth factor receptor (VEGFR) located on the surface of the receiving cell, and ending with regulation of a downstream cellular process, e.g. transcription.
BCAR1	38.9882	112.62	1.53035	5e-05	0.000194018	yes	GO:0048010	involved_in	vascular endothelial growth factor receptor signaling pathway	Any series of molecular signals initiated by the binding of an extracellular ligand to a vascular endothelial growth factor receptor (VEGFR) located on the surface of the receiving cell, and ending with regulation of a downstream cellular process, e.g. transcription.
SELPLG	0.141533	1.27463	3.17087	5e-05	0.000194018	yes	GO:0050901	involved_in	leukocyte tethering or rolling	Transient adhesive interactions between leukocytes and endothelial cells lining blood vessels. Carbohydrates on circulating leukocytes bind selectins on the vessel wall causing the leukocytes to slow down and roll along the inner surface of the vessel wall. During this rolling motion, transitory bonds are formed and broken between selectins and their ligands. Typically the first step in cellular …
SELPLG	0.141533	1.27463	3.17087	5e-05	0.000194018	yes	GO:0050901	involved_in	leukocyte tethering or rolling	Transient adhesive interactions between leukocytes and endothelial cells lining blood vessels. Carbohydrates on circulating leukocytes bind selectins on the vessel wall causing the leukocytes to slow down and roll along the inner surface of the vessel wall. During this rolling motion, transitory bonds are formed and broken between selectins and their ligands. Typically the first step in cellular …
GCNT1	4.87708	10.6413	1.12558	0.0093	0.0228176	yes	GO:0050901	involved_in	leukocyte tethering or rolling	Transient adhesive interactions between leukocytes and endothelial cells lining blood vessels. Carbohydrates on circulating leukocytes bind selectins on the vessel wall causing the leukocytes to slow down and roll along the inner surface of the vessel wall. During this rolling motion, transitory bonds are formed and broken between selectins and their ligands. Typically the first step in cellular …
ITGA4	0.315638	1.01805	1.68947	0.0007	0.00224765	yes	GO:0050901	involved_in	leukocyte tethering or rolling	Transient adhesive interactions between leukocytes and endothelial cells lining blood vessels. Carbohydrates on circulating leukocytes bind selectins on the vessel wall causing the leukocytes to slow down and roll along the inner surface of the vessel wall. During this rolling motion, transitory bonds are formed and broken between selectins and their ligands. Typically the first step in cellular …
SELP	0	0.91119	Inf	5e-05	0.000194018	yes	GO:0050901	involved_in	leukocyte tethering or rolling	Transient adhesive interactions between leukocytes and endothelial cells lining blood vessels. Carbohydrates on circulating leukocytes bind selectins on the vessel wall causing the leukocytes to slow down and roll along the inner surface of the vessel wall. During this rolling motion, transitory bonds are formed and broken between selectins and their ligands. Typically the first step in cellular …
SELP	0	0.91119	Inf	5e-05	0.000194018	yes	GO:0050901	involved_in	leukocyte tethering or rolling	Transient adhesive interactions between leukocytes and endothelial cells lining blood vessels. Carbohydrates on circulating leukocytes bind selectins on the vessel wall causing the leukocytes to slow down and roll along the inner surface of the vessel wall. During this rolling motion, transitory bonds are formed and broken between selectins and their ligands. Typically the first step in cellular …
VCAM1	0.0782828	1.312	4.06693	5e-05	0.000194018	yes	GO:0050901	involved_in	leukocyte tethering or rolling	Transient adhesive interactions between leukocytes and endothelial cells lining blood vessels. Carbohydrates on circulating leukocytes bind selectins on the vessel wall causing the leukocytes to slow down and roll along the inner surface of the vessel wall. During this rolling motion, transitory bonds are formed and broken between selectins and their ligands. Typically the first step in cellular …
ITGB1	41.8414	254.098	2.60238	5e-05	0.000194018	yes	GO:0050901	involved_in	leukocyte tethering or rolling	Transient adhesive interactions between leukocytes and endothelial cells lining blood vessels. Carbohydrates on circulating leukocytes bind selectins on the vessel wall causing the leukocytes to slow down and roll along the inner surface of the vessel wall. During this rolling motion, transitory bonds are formed and broken between selectins and their ligands. Typically the first step in cellular …
VCAM1	0.0782828	1.312	4.06693	5e-05	0.000194018	yes	GO:0050901	involved_in	leukocyte tethering or rolling	Transient adhesive interactions between leukocytes and endothelial cells lining blood vessels. Carbohydrates on circulating leukocytes bind selectins on the vessel wall causing the leukocytes to slow down and roll along the inner surface of the vessel wall. During this rolling motion, transitory bonds are formed and broken between selectins and their ligands. Typically the first step in cellular …
SELPLG	0.141533	1.27463	3.17087	5e-05	0.000194018	yes	GO:0050902	involved_in	leukocyte adhesive activation	The activation of loosely bound or rolling leukocytes by signals displayed on blood vessel endothelial cells, which is typically the second step in cellular extravasation.
ITGA4	0.315638	1.01805	1.68947	0.0007	0.00224765	yes	GO:0050904	involved_in	diapedesis	The passage of a leukocyte between the tight junctions of endothelial cells lining blood vessels, typically the fourth and final step of cellular extravasation.
FER	0.858628	2.14056	1.31789	0.001	0.00311414	yes	GO:0050904	involved_in	diapedesis	The passage of a leukocyte between the tight junctions of endothelial cells lining blood vessels, typically the fourth and final step of cellular extravasation.
SOX17	0.0170937	33.7995	10.9493	0.01825	0.0411324	yes	GO:0060214	involved_in	endocardium formation	Formation of the endocardium of the heart. The endocardium is an anatomical structure comprised of an endothelium and an extracellular matrix that forms the innermost layer of tissue of the heart, and lines the heart chambers.
PROX1	0.178309	0.421285	1.24042	0.00055	0.00180188	yes	GO:0060214	involved_in	endocardium formation	Formation of the endocardium of the heart. The endocardium is an anatomical structure comprised of an endothelium and an extracellular matrix that forms the innermost layer of tissue of the heart, and lines the heart chambers.
SOX18	0.0853428	21.3712	7.96818	5e-05	0.000194018	yes	GO:0060214	involved_in	endocardium formation	Formation of the endocardium of the heart. The endocardium is an anatomical structure comprised of an endothelium and an extracellular matrix that forms the innermost layer of tissue of the heart, and lines the heart chambers.
PROX1	0.178309	0.421285	1.24042	0.00055	0.00180188	yes	GO:0060836	involved_in	lymphatic endothelial cell differentiation	The process in which a venous blood vessel endothelial cell acquires specialized features of a lymphatic vessel endothelial cell, a thin flattened cell that lines the inside surfaces of lymph vessels.
SOX18	0.0853428	21.3712	7.96818	5e-05	0.000194018	yes	GO:0060836	involved_in	lymphatic endothelial cell differentiation	The process in which a venous blood vessel endothelial cell acquires specialized features of a lymphatic vessel endothelial cell, a thin flattened cell that lines the inside surfaces of lymph vessels.
ACVRL1	0.175452	186.163	10.0513	5e-05	0.000194018	yes	GO:0060836	involved_in	lymphatic endothelial cell differentiation	The process in which a venous blood vessel endothelial cell acquires specialized features of a lymphatic vessel endothelial cell, a thin flattened cell that lines the inside surfaces of lymph vessels.
TIE1	0.9366	373.364	8.63893	5e-05	0.000194018	yes	GO:0060836	acts_upstream_of_or_within	lymphatic endothelial cell differentiation	The process in which a venous blood vessel endothelial cell acquires specialized features of a lymphatic vessel endothelial cell, a thin flattened cell that lines the inside surfaces of lymph vessels.
BMPR2	4.50615	19.7541	2.13218	0.00105	0.00325496	yes	GO:0060836	involved_in	lymphatic endothelial cell differentiation	The process in which a venous blood vessel endothelial cell acquires specialized features of a lymphatic vessel endothelial cell, a thin flattened cell that lines the inside surfaces of lymph vessels.
PROX1	0.178309	0.421285	1.24042	0.00055	0.00180188	yes	GO:0060837	involved_in	blood vessel endothelial cell differentiation	The process in which a relatively unspecialized cell acquires specialized features of a blood vessel endothelial cell, a thin flattened cell that lines the inside surfaces of blood vessels.
CCM2	34.7066	66.2282	0.932235	0.00255	0.0072197	yes	GO:0060837	involved_in	blood vessel endothelial cell differentiation	The process in which a relatively unspecialized cell acquires specialized features of a blood vessel endothelial cell, a thin flattened cell that lines the inside surfaces of blood vessels.
KDR	34.2945	59.9475	0.805723	0.00625	0.0160138	yes	GO:0060837	involved_in	blood vessel endothelial cell differentiation	The process in which a relatively unspecialized cell acquires specialized features of a blood vessel endothelial cell, a thin flattened cell that lines the inside surfaces of blood vessels.
PROX1	0.178309	0.421285	1.24042	0.00055	0.00180188	yes	GO:0060838	involved_in	lymphatic endothelial cell fate commitment	The commitment of a venous blood vessel endothelial cell to a lymphatic endothelial cell fate and its capacity to differentiate into a lymphatic endothelial cell.
NR2F2	0.044656	63.0667	10.4638	5e-05	0.000194018	yes	GO:0060838	involved_in	lymphatic endothelial cell fate commitment	The commitment of a venous blood vessel endothelial cell to a lymphatic endothelial cell fate and its capacity to differentiate into a lymphatic endothelial cell.
HEY1	0.489597	5.71212	3.54436	5e-05	0.000194018	yes	GO:0060842	involved_in	arterial endothelial cell differentiation	The process in which a relatively unspecialized endothelial cell acquires specialized features of an arterial endothelial cell, a thin flattened cell that lines the inside surfaces of arteries.
NOTCH1	8.70873	22.9602	1.3986	5e-05	0.000194018	yes	GO:0060842	involved_in	arterial endothelial cell differentiation	The process in which a relatively unspecialized endothelial cell acquires specialized features of an arterial endothelial cell, a thin flattened cell that lines the inside surfaces of arteries.
NOTCH1	8.70873	22.9602	1.3986	5e-05	0.000194018	yes	GO:0060843	involved_in	venous endothelial cell differentiation	The process in which a relatively unspecialized endothelial cell acquires specialized features of a venous endothelial cell, a thin flattened cell that lines the inside surfaces of veins.
NOTCH1	8.70873	22.9602	1.3986	5e-05	0.000194018	yes	GO:0060956	involved_in	endocardial cell differentiation	The process in which a relatively unspecialized cell acquires the specialized structural and/or functional features of an endocardial cell. An endocardial cell is a specialized endothelial cell that makes up the endocardium portion of the heart. The endocardium is the innermost layer of tissue of the heart, and lines the heart chambers.
NRG1	1.55621	21.4752	3.78656	5e-05	0.000194018	yes	GO:0060956	involved_in	endocardial cell differentiation	The process in which a relatively unspecialized cell acquires the specialized structural and/or functional features of an endocardial cell. An endocardial cell is a specialized endothelial cell that makes up the endocardium portion of the heart. The endocardium is the innermost layer of tissue of the heart, and lines the heart chambers.
SOX17	0.0170937	33.7995	10.9493	0.01825	0.0411324	yes	GO:0060956	involved_in	endocardial cell differentiation	The process in which a relatively unspecialized cell acquires the specialized structural and/or functional features of an endocardial cell. An endocardial cell is a specialized endothelial cell that makes up the endocardium portion of the heart. The endocardium is the innermost layer of tissue of the heart, and lines the heart chambers.
SOX18	0.0853428	21.3712	7.96818	5e-05	0.000194018	yes	GO:0060956	involved_in	endocardial cell differentiation	The process in which a relatively unspecialized cell acquires the specialized structural and/or functional features of an endocardial cell. An endocardial cell is a specialized endothelial cell that makes up the endocardium portion of the heart. The endocardium is the innermost layer of tissue of the heart, and lines the heart chambers.
TGFBR3	0.955999	5.07349	2.4079	5e-05	0.000194018	yes	GO:0060979	involved_in	vasculogenesis involved in coronary vascular morphogenesis	The differentiation of endothelial cells from progenitor cells that contributes to blood vessel development in the heart, and the de novo formation of blood vessels and tubes.
NOTCH1	8.70873	22.9602	1.3986	5e-05	0.000194018	yes	GO:0060979	involved_in	vasculogenesis involved in coronary vascular morphogenesis	The differentiation of endothelial cells from progenitor cells that contributes to blood vessel development in the heart, and the de novo formation of blood vessels and tubes.
RDX	11.1505	27.6804	1.31176	0.0001	0.000373078	yes	GO:0061028	involved_in	establishment of endothelial barrier	The establishment of a barrier between endothelial cell layers, such as those in the brain, lung or intestine, to exert specific and selective control over the passage of water and solutes, thus allowing formation and maintenance of compartments that differ in fluid and solute composition.
RAPGEF1	30.2664	54.576	0.850551	0.0094	0.0230261	yes	GO:0061028	involved_in	establishment of endothelial barrier	The establishment of a barrier between endothelial cell layers, such as those in the brain, lung or intestine, to exert specific and selective control over the passage of water and solutes, thus allowing formation and maintenance of compartments that differ in fluid and solute composition.
RAP1A	5.07844	12.9366	1.349	5e-05	0.000194018	yes	GO:0061028	involved_in	establishment of endothelial barrier	The establishment of a barrier between endothelial cell layers, such as those in the brain, lung or intestine, to exert specific and selective control over the passage of water and solutes, thus allowing formation and maintenance of compartments that differ in fluid and solute composition.
RAPGEF3	3.24315	16.9432	2.38524	5e-05	0.000194018	yes	GO:0061028	involved_in	establishment of endothelial barrier	The establishment of a barrier between endothelial cell layers, such as those in the brain, lung or intestine, to exert specific and selective control over the passage of water and solutes, thus allowing formation and maintenance of compartments that differ in fluid and solute composition.
RAPGEF2	6.91358	11.5974	0.746296	0.0134	0.0313981	yes	GO:0061028	involved_in	establishment of endothelial barrier	The establishment of a barrier between endothelial cell layers, such as those in the brain, lung or intestine, to exert specific and selective control over the passage of water and solutes, thus allowing formation and maintenance of compartments that differ in fluid and solute composition.
RAP1B	27.4674	63.2046	1.20231	5e-05	0.000194018	yes	GO:0061028	involved_in	establishment of endothelial barrier	The establishment of a barrier between endothelial cell layers, such as those in the brain, lung or intestine, to exert specific and selective control over the passage of water and solutes, thus allowing formation and maintenance of compartments that differ in fluid and solute composition.
MSN	71.9867	439.977	2.61163	5e-05	0.000194018	yes	GO:0061028	involved_in	establishment of endothelial barrier	The establishment of a barrier between endothelial cell layers, such as those in the brain, lung or intestine, to exert specific and selective control over the passage of water and solutes, thus allowing formation and maintenance of compartments that differ in fluid and solute composition.
PPP1R16B	2.36278	29.0889	3.62191	5e-05	0.000194018	yes	GO:0061028	involved_in	establishment of endothelial barrier	The establishment of a barrier between endothelial cell layers, such as those in the brain, lung or intestine, to exert specific and selective control over the passage of water and solutes, thus allowing formation and maintenance of compartments that differ in fluid and solute composition.
ICAM1	5.37269	30.5748	2.50863	5e-05	0.000194018	yes	GO:0061028	involved_in	establishment of endothelial barrier	The establishment of a barrier between endothelial cell layers, such as those in the brain, lung or intestine, to exert specific and selective control over the passage of water and solutes, thus allowing formation and maintenance of compartments that differ in fluid and solute composition.
PDE2A	3.00789	7.34955	1.2889	5e-05	0.000194018	yes	GO:0061028	involved_in	establishment of endothelial barrier	The establishment of a barrier between endothelial cell layers, such as those in the brain, lung or intestine, to exert specific and selective control over the passage of water and solutes, thus allowing formation and maintenance of compartments that differ in fluid and solute composition.
SOX18	0.0853428	21.3712	7.96818	5e-05	0.000194018	yes	GO:0061028	involved_in	establishment of endothelial barrier	The establishment of a barrier between endothelial cell layers, such as those in the brain, lung or intestine, to exert specific and selective control over the passage of water and solutes, thus allowing formation and maintenance of compartments that differ in fluid and solute composition.
PPP1R16B	2.36278	29.0889	3.62191	5e-05	0.000194018	yes	GO:0061028	involved_in	establishment of endothelial barrier	The establishment of a barrier between endothelial cell layers, such as those in the brain, lung or intestine, to exert specific and selective control over the passage of water and solutes, thus allowing formation and maintenance of compartments that differ in fluid and solute composition.
PDE4D	0.862188	30.6157	5.15013	5e-05	0.000194018	yes	GO:0061028	involved_in	establishment of endothelial barrier	The establishment of a barrier between endothelial cell layers, such as those in the brain, lung or intestine, to exert specific and selective control over the passage of water and solutes, thus allowing formation and maintenance of compartments that differ in fluid and solute composition.
CCM2	34.7066	66.2282	0.932235	0.00255	0.0072197	yes	GO:0061154	acts_upstream_of_or_within	endothelial tube morphogenesis	The process in which the anatomical structures of a tube are generated and organized from an endothelium. Endothelium refers to the layer of cells lining blood vessels, lymphatics, the heart, and serous cavities, and is derived from bone marrow or mesoderm. Corneal endothelium is a special case, derived from neural crest cells.
RHOB	10.146	1011.83	6.63991	5e-05	0.000194018	yes	GO:0061154	involved_in	endothelial tube morphogenesis	The process in which the anatomical structures of a tube are generated and organized from an endothelium. Endothelium refers to the layer of cells lining blood vessels, lymphatics, the heart, and serous cavities, and is derived from bone marrow or mesoderm. Corneal endothelium is a special case, derived from neural crest cells.
CTNNB1	123.29	244.137	0.985632	0.0006	0.00195281	yes	GO:0061154	involved_in	endothelial tube morphogenesis	The process in which the anatomical structures of a tube are generated and organized from an endothelium. Endothelium refers to the layer of cells lining blood vessels, lymphatics, the heart, and serous cavities, and is derived from bone marrow or mesoderm. Corneal endothelium is a special case, derived from neural crest cells.
ACVRL1	0.175452	186.163	10.0513	5e-05	0.000194018	yes	GO:0061154	involved_in	endothelial tube morphogenesis	The process in which the anatomical structures of a tube are generated and organized from an endothelium. Endothelium refers to the layer of cells lining blood vessels, lymphatics, the heart, and serous cavities, and is derived from bone marrow or mesoderm. Corneal endothelium is a special case, derived from neural crest cells.
BMP4	2.01219	241.334	6.90612	5e-05	0.000194018	yes	GO:0061155	involved_in	pulmonary artery endothelial tube morphogenesis	The process in which the anatomical structures of a tube are generated and organized from the pulmonary artery endothelium. An pulmonary artery endothelium is an epithelium that lines the pulmonary artery.
CD34	0.395815	104.633	8.0463	5e-05	0.000194018	yes	GO:0072011	involved_in	glomerular endothelium development	The process whose specific outcome is the progression of the glomerular endothelium over time, from its formation to the mature structure. The glomerular endothelium is an epithelial tissue that covers the internal surfaces of the glomerulus.
DLL4	0.140422	26.1368	7.54017	5e-05	0.000194018	yes	GO:0072554	involved_in	blood vessel lumenization	The process in which a developing blood vessel forms an endothelial lumen through which blood will flow.
BMPR2	4.50615	19.7541	2.13218	0.00105	0.00325496	yes	GO:0072577	involved_in	endothelial cell apoptotic process	Any apoptotic process in an endothelial cell. An endothelial cell comprises the outermost layer or lining of anatomical structures and can be squamous or cuboidal.
MAP3K5	0.532962	1.47972	1.47321	0.00125	0.00380693	yes	GO:0072577	involved_in	endothelial cell apoptotic process	Any apoptotic process in an endothelial cell. An endothelial cell comprises the outermost layer or lining of anatomical structures and can be squamous or cuboidal.
ANGPTL4	3.46792	12.4877	1.84837	5e-05	0.000194018	yes	GO:0072577	involved_in	endothelial cell apoptotic process	Any apoptotic process in an endothelial cell. An endothelial cell comprises the outermost layer or lining of anatomical structures and can be squamous or cuboidal.
EDN1	0.1872	456.191	11.2508	5e-05	0.000194018	yes	GO:0086100	involved_in	endothelin receptor signaling pathway	A series of molecular signals initiated by an endothelin receptor binding to one of its physiological ligands, and proceeding with the activated receptor promoting the exchange of GDP for GTP on the alpha-subunit of an associated heterotrimeric G-protein complex. Ends with regulation of a downstream cellular process, e.g. transcription.
BCAR1	38.9882	112.62	1.53035	5e-05	0.000194018	yes	GO:0086100	involved_in	endothelin receptor signaling pathway	A series of molecular signals initiated by an endothelin receptor binding to one of its physiological ligands, and proceeding with the activated receptor promoting the exchange of GDP for GTP on the alpha-subunit of an associated heterotrimeric G-protein complex. Ends with regulation of a downstream cellular process, e.g. transcription.
EDN1	0.1872	456.191	11.2508	5e-05	0.000194018	yes	GO:0086101	involved_in	endothelin receptor signaling pathway involved in heart process	An endothelin receptor signaling pathway which contributes to a circulatory system process carried out by the heart.
CDC42	52.9885	145.24	1.45469	5e-05	0.000194018	yes	GO:0086101	involved_in	endothelin receptor signaling pathway involved in heart process	An endothelin receptor signaling pathway which contributes to a circulatory system process carried out by the heart.
NRP1	0.829433	91.9694	6.79288	5e-05	0.000194018	yes	GO:0090050	involved_in	positive regulation of cell migration involved in sprouting angiogenesis	Any process that increases the frequency, rate or extent of cell migration involved in sprouting angiogenesis. Cell migration involved in sprouting angiogenesis is the orderly movement of endothelial cells into the extracellular matrix in order to form new blood vessels contributing to the process of sprouting angiogenesis.
CIB1	56.2689	142.907	1.34466	0.0076	0.0190326	yes	GO:0090050	involved_in	positive regulation of cell migration involved in sprouting angiogenesis	Any process that increases the frequency, rate or extent of cell migration involved in sprouting angiogenesis. Cell migration involved in sprouting angiogenesis is the orderly movement of endothelial cells into the extracellular matrix in order to form new blood vessels contributing to the process of sprouting angiogenesis.
PTGS2	0.0604396	18.2804	8.24059	5e-05	0.000194018	yes	GO:0090050	involved_in	positive regulation of cell migration involved in sprouting angiogenesis	Any process that increases the frequency, rate or extent of cell migration involved in sprouting angiogenesis. Cell migration involved in sprouting angiogenesis is the orderly movement of endothelial cells into the extracellular matrix in order to form new blood vessels contributing to the process of sprouting angiogenesis.
HMOX1	28.6682	64.6851	1.17398	5e-05	0.000194018	yes	GO:0090050	involved_in	positive regulation of cell migration involved in sprouting angiogenesis	Any process that increases the frequency, rate or extent of cell migration involved in sprouting angiogenesis. Cell migration involved in sprouting angiogenesis is the orderly movement of endothelial cells into the extracellular matrix in order to form new blood vessels contributing to the process of sprouting angiogenesis.
SRPX2	0	155.891	Inf	5e-05	0.000194018	yes	GO:0090050	involved_in	positive regulation of cell migration involved in sprouting angiogenesis	Any process that increases the frequency, rate or extent of cell migration involved in sprouting angiogenesis. Cell migration involved in sprouting angiogenesis is the orderly movement of endothelial cells into the extracellular matrix in order to form new blood vessels contributing to the process of sprouting angiogenesis.
HDAC7	20.0304	74.5365	1.89576	5e-05	0.000194018	yes	GO:0090050	involved_in	positive regulation of cell migration involved in sprouting angiogenesis	Any process that increases the frequency, rate or extent of cell migration involved in sprouting angiogenesis. Cell migration involved in sprouting angiogenesis is the orderly movement of endothelial cells into the extracellular matrix in order to form new blood vessels contributing to the process of sprouting angiogenesis.
SRPX2	0	155.891	Inf	5e-05	0.000194018	yes	GO:0090050	involved_in	positive regulation of cell migration involved in sprouting angiogenesis	Any process that increases the frequency, rate or extent of cell migration involved in sprouting angiogenesis. Cell migration involved in sprouting angiogenesis is the orderly movement of endothelial cells into the extracellular matrix in order to form new blood vessels contributing to the process of sprouting angiogenesis.
KDR	34.2945	59.9475	0.805723	0.00625	0.0160138	yes	GO:0090050	involved_in	positive regulation of cell migration involved in sprouting angiogenesis	Any process that increases the frequency, rate or extent of cell migration involved in sprouting angiogenesis. Cell migration involved in sprouting angiogenesis is the orderly movement of endothelial cells into the extracellular matrix in order to form new blood vessels contributing to the process of sprouting angiogenesis.
KDR	34.2945	59.9475	0.805723	0.00625	0.0160138	yes	GO:0090050	involved_in	positive regulation of cell migration involved in sprouting angiogenesis	Any process that increases the frequency, rate or extent of cell migration involved in sprouting angiogenesis. Cell migration involved in sprouting angiogenesis is the orderly movement of endothelial cells into the extracellular matrix in order to form new blood vessels contributing to the process of sprouting angiogenesis.
STARD13	0.561916	6.40331	3.51039	5e-05	0.000194018	yes	GO:0090051	acts_upstream_of_or_within	negative regulation of cell migration involved in sprouting angiogenesis	Any process that decreases the frequency, rate or extent of cell migration involved in sprouting angiogenesis. Cell migration involved in sprouting angiogenesis is the orderly movement of endothelial cells into the extracellular matrix in order to form new blood vessels contributing to the process of sprouting angiogenesis.
STARD13	0.561916	6.40331	3.51039	5e-05	0.000194018	yes	GO:0090051	acts_upstream_of_or_within	negative regulation of cell migration involved in sprouting angiogenesis	Any process that decreases the frequency, rate or extent of cell migration involved in sprouting angiogenesis. Cell migration involved in sprouting angiogenesis is the orderly movement of endothelial cells into the extracellular matrix in order to form new blood vessels contributing to the process of sprouting angiogenesis.
KLF4	0.85113	2.09719	1.301	0.0006	0.00195281	yes	GO:0090051	involved_in	negative regulation of cell migration involved in sprouting angiogenesis	Any process that decreases the frequency, rate or extent of cell migration involved in sprouting angiogenesis. Cell migration involved in sprouting angiogenesis is the orderly movement of endothelial cells into the extracellular matrix in order to form new blood vessels contributing to the process of sprouting angiogenesis.
MEOX2	0.0389269	10.6028	8.08947	0.0001	0.000373078	yes	GO:0090051	involved_in	negative regulation of cell migration involved in sprouting angiogenesis	Any process that decreases the frequency, rate or extent of cell migration involved in sprouting angiogenesis. Cell migration involved in sprouting angiogenesis is the orderly movement of endothelial cells into the extracellular matrix in order to form new blood vessels contributing to the process of sprouting angiogenesis.
DLL4	0.140422	26.1368	7.54017	5e-05	0.000194018	yes	GO:0090051	involved_in	negative regulation of cell migration involved in sprouting angiogenesis	Any process that decreases the frequency, rate or extent of cell migration involved in sprouting angiogenesis. Cell migration involved in sprouting angiogenesis is the orderly movement of endothelial cells into the extracellular matrix in order to form new blood vessels contributing to the process of sprouting angiogenesis.
NOTCH1	8.70873	22.9602	1.3986	5e-05	0.000194018	yes	GO:0090051	involved_in	negative regulation of cell migration involved in sprouting angiogenesis	Any process that decreases the frequency, rate or extent of cell migration involved in sprouting angiogenesis. Cell migration involved in sprouting angiogenesis is the orderly movement of endothelial cells into the extracellular matrix in order to form new blood vessels contributing to the process of sprouting angiogenesis.
ITGB1BP1	5.35894	19.2836	1.84735	5e-05	0.000194018	yes	GO:0090051	involved_in	negative regulation of cell migration involved in sprouting angiogenesis	Any process that decreases the frequency, rate or extent of cell migration involved in sprouting angiogenesis. Cell migration involved in sprouting angiogenesis is the orderly movement of endothelial cells into the extracellular matrix in order to form new blood vessels contributing to the process of sprouting angiogenesis.
MMRN2	0.687662	126.078	7.5184	5e-05	0.000194018	yes	GO:0090051	involved_in	negative regulation of cell migration involved in sprouting angiogenesis	Any process that decreases the frequency, rate or extent of cell migration involved in sprouting angiogenesis. Cell migration involved in sprouting angiogenesis is the orderly movement of endothelial cells into the extracellular matrix in order to form new blood vessels contributing to the process of sprouting angiogenesis.
RHOA	120.989	250.184	1.04811	0.0004	0.00134767	yes	GO:0090051	acts_upstream_of_or_within	negative regulation of cell migration involved in sprouting angiogenesis	Any process that decreases the frequency, rate or extent of cell migration involved in sprouting angiogenesis. Cell migration involved in sprouting angiogenesis is the orderly movement of endothelial cells into the extracellular matrix in order to form new blood vessels contributing to the process of sprouting angiogenesis.
MMRN2	0.687662	126.078	7.5184	5e-05	0.000194018	yes	GO:0090051	involved_in	negative regulation of cell migration involved in sprouting angiogenesis	Any process that decreases the frequency, rate or extent of cell migration involved in sprouting angiogenesis. Cell migration involved in sprouting angiogenesis is the orderly movement of endothelial cells into the extracellular matrix in order to form new blood vessels contributing to the process of sprouting angiogenesis.
DLL4	0.140422	26.1368	7.54017	5e-05	0.000194018	yes	GO:0090051	involved_in	negative regulation of cell migration involved in sprouting angiogenesis	Any process that decreases the frequency, rate or extent of cell migration involved in sprouting angiogenesis. Cell migration involved in sprouting angiogenesis is the orderly movement of endothelial cells into the extracellular matrix in order to form new blood vessels contributing to the process of sprouting angiogenesis.
TJP2	30.4747	59.0745	0.954921	0.0092	0.0225843	yes	GO:0090557	involved_in	establishment of endothelial intestinal barrier	The establishment of a barrier between endothelial cell layers of the intestine to exert specific and selective control over the passage of water and solutes, thus allowing formation and maintenance of compartments that differ in fluid and solute composition.
RAB1B	174.509	325.015	0.8972	0.0024	0.00682971	yes	GO:0090557	NOT|involved_in	establishment of endothelial intestinal barrier	The establishment of a barrier between endothelial cell layers of the intestine to exert specific and selective control over the passage of water and solutes, thus allowing formation and maintenance of compartments that differ in fluid and solute composition.
TJP2	30.4747	59.0745	0.954921	0.0092	0.0225843	yes	GO:0090557	involved_in	establishment of endothelial intestinal barrier	The establishment of a barrier between endothelial cell layers of the intestine to exert specific and selective control over the passage of water and solutes, thus allowing formation and maintenance of compartments that differ in fluid and solute composition.
RAPGEF2	6.91358	11.5974	0.746296	0.0134	0.0313981	yes	GO:0090557	involved_in	establishment of endothelial intestinal barrier	The establishment of a barrier between endothelial cell layers of the intestine to exert specific and selective control over the passage of water and solutes, thus allowing formation and maintenance of compartments that differ in fluid and solute composition.
NRP1	0.829433	91.9694	6.79288	5e-05	0.000194018	yes	GO:0097102	involved_in	endothelial tip cell fate specification	The process involved in the specification of identity of an endothelial tip cell. Once specification has taken place, a cell will be committed to differentiate down a specific pathway if left in its normal environment. An endothelial tip cell is a specialized endothelial cell localized to the leading edge of an angiogenic sprout that senses extracellular signals and guides the directed growth of …
TRPV4	4.59244	19.7272	2.10286	5e-05	0.000194018	yes	GO:0097497	involved_in	blood vessel endothelial cell delamination	The process of negative regulation of cell adhesion that results in blood vessel endothelial cells splitting off from an existing endothelial sheet.
STARD13	0.561916	6.40331	3.51039	5e-05	0.000194018	yes	GO:0097498	acts_upstream_of_or_within	endothelial tube lumen extension	Any endothelial tube morphogenesis process by which the tube is increased in length.
STARD13	0.561916	6.40331	3.51039	5e-05	0.000194018	yes	GO:0097498	acts_upstream_of_or_within	endothelial tube lumen extension	Any endothelial tube morphogenesis process by which the tube is increased in length.
RHOA	120.989	250.184	1.04811	0.0004	0.00134767	yes	GO:0097498	acts_upstream_of_or_within	endothelial tube lumen extension	Any endothelial tube morphogenesis process by which the tube is increased in length.
NRARP	25.167	43.0293	0.773784	0.0089	0.021921	yes	GO:0101023	involved_in	vascular endothelial cell proliferation	The multiplication or reproduction of blood vessel endothelial cells, resulting in the expansion of a cell population.
CD63	327.171	1086.95	1.73217	5e-05	0.000194018	yes	GO:1900746	involved_in	regulation of vascular endothelial growth factor signaling pathway	Any process that modulates the frequency, rate or extent of vascular endothelial growth factor signaling pathway.
CD63	327.171	1086.95	1.73217	5e-05	0.000194018	yes	GO:1900746	involved_in	regulation of vascular endothelial growth factor signaling pathway	Any process that modulates the frequency, rate or extent of vascular endothelial growth factor signaling pathway.
MYO1C	28.3468	96.3047	1.76442	5e-05	0.000194018	yes	GO:1900748	involved_in	positive regulation of vascular endothelial growth factor signaling pathway	Any process that activates or increases the frequency, rate or extent of vascular endothelial growth factor signaling pathway.
FOXP1	7.89417	28.9233	1.87337	5e-05	0.000194018	yes	GO:1901509	involved_in	regulation of endothelial tube morphogenesis	Any process that modulates the frequency, rate or extent of endothelial tube morphogenesis.
NRP1	0.829433	91.9694	6.79288	5e-05	0.000194018	yes	GO:1902378	involved_in	VEGF-activated neuropilin signaling pathway involved in axon guidance	Any VEGF-activated neuropilin signaling pathway that is involved in axon guidance.
ROCK2	1.2836	2.8329	1.14209	5e-05	0.000194018	yes	GO:1903140	involved_in	regulation of establishment of endothelial barrier	Any process that modulates the frequency, rate or extent of establishment of endothelial barrier.
ROCK2	1.2836	2.8329	1.14209	5e-05	0.000194018	yes	GO:1903140	involved_in	regulation of establishment of endothelial barrier	Any process that modulates the frequency, rate or extent of establishment of endothelial barrier.
TNFRSF1A	24.9249	66.1628	1.40843	5e-05	0.000194018	yes	GO:1903140	involved_in	regulation of establishment of endothelial barrier	Any process that modulates the frequency, rate or extent of establishment of endothelial barrier.
IKBKB	8.16461	14.6243	0.840909	0.0121	0.0286958	yes	GO:1903140	involved_in	regulation of establishment of endothelial barrier	Any process that modulates the frequency, rate or extent of establishment of endothelial barrier.
S1PR3	6.33162	20.5413	1.69788	5e-05	0.000194018	yes	GO:1903141	involved_in	negative regulation of establishment of endothelial barrier	Any process that stops, prevents or reduces the frequency, rate or extent of establishment of endothelial barrier.
CDH5	0.173209	652.192	11.8786	5e-05	0.000194018	yes	GO:1903142	involved_in	positive regulation of establishment of endothelial barrier	Any process that activates or increases the frequency, rate or extent of establishment of endothelial barrier.
ADD1	33.5634	69.0088	1.03989	0.00045	0.00149992	yes	GO:1903142	involved_in	positive regulation of establishment of endothelial barrier	Any process that activates or increases the frequency, rate or extent of establishment of endothelial barrier.
ADD1	33.5634	69.0088	1.03989	0.00045	0.00149992	yes	GO:1903142	involved_in	positive regulation of establishment of endothelial barrier	Any process that activates or increases the frequency, rate or extent of establishment of endothelial barrier.
CLDN5	1.08439	180.702	7.38059	5e-05	0.000194018	yes	GO:1903142	involved_in	positive regulation of establishment of endothelial barrier	Any process that activates or increases the frequency, rate or extent of establishment of endothelial barrier.
MMRN2	0.687662	126.078	7.5184	5e-05	0.000194018	yes	GO:1903588	involved_in	negative regulation of blood vessel endothelial cell proliferation involved in sprouting angiogenesis	Any process that stops, prevents or reduces the frequency, rate or extent of blood vessel endothelial cell proliferation involved in sprouting angiogenesis.
DLL4	0.140422	26.1368	7.54017	5e-05	0.000194018	yes	GO:1903588	involved_in	negative regulation of blood vessel endothelial cell proliferation involved in sprouting angiogenesis	Any process that stops, prevents or reduces the frequency, rate or extent of blood vessel endothelial cell proliferation involved in sprouting angiogenesis.
PPP1R16B	2.36278	29.0889	3.62191	5e-05	0.000194018	yes	GO:1903589	involved_in	positive regulation of blood vessel endothelial cell proliferation involved in sprouting angiogenesis	Any process that activates or increases the frequency, rate or extent of blood vessel endothelial cell proliferation involved in sprouting angiogenesis.
HMOX1	28.6682	64.6851	1.17398	5e-05	0.000194018	yes	GO:1903589	involved_in	positive regulation of blood vessel endothelial cell proliferation involved in sprouting angiogenesis	Any process that activates or increases the frequency, rate or extent of blood vessel endothelial cell proliferation involved in sprouting angiogenesis.
LGALS8	1.36742	8.74028	2.67623	0.0223	0.0489349	yes	GO:1904977	involved_in	lymphatic endothelial cell migration	The orderly movement of a lymphatic endothelial cell from one site to another in the wall of a lymphatic vessel.
LGALS8	1.36742	8.74028	2.67623	0.0223	0.0489349	yes	GO:1904977	involved_in	lymphatic endothelial cell migration	The orderly movement of a lymphatic endothelial cell from one site to another in the wall of a lymphatic vessel.
IL6	0.101249	8.46477	6.38549	5e-05	0.000194018	yes	GO:1904996	acts_upstream_of_or_within	positive regulation of leukocyte adhesion to vascular endothelial cell	Any process that activates or increases the frequency, rate or extent of leukocyte adhesion to vascular endothelial cell.
RHOA	120.989	250.184	1.04811	0.0004	0.00134767	yes	GO:1904996	involved_in	positive regulation of leukocyte adhesion to vascular endothelial cell	Any process that activates or increases the frequency, rate or extent of leukocyte adhesion to vascular endothelial cell.
ETS1	4.58993	15.0972	1.71774	5e-05	0.000194018	yes	GO:1904996	involved_in	positive regulation of leukocyte adhesion to vascular endothelial cell	Any process that activates or increases the frequency, rate or extent of leukocyte adhesion to vascular endothelial cell.
KLF4	0.85113	2.09719	1.301	0.0006	0.00195281	yes	GO:1904998	involved_in	negative regulation of leukocyte adhesion to arterial endothelial cell	Any process that stops, prevents or reduces the frequency, rate or extent of leukocyte adhesion to arterial endothelial cell.
ALDH1A2	0.0690435	12.2436	7.47031	5e-05	0.000194018	yes	GO:1905562	involved_in	regulation of vascular endothelial cell proliferation	Any process that modulates the frequency, rate or extent of vascular endothelial cell proliferation.
CCL2	1.96705	470.26	7.90128	5e-05	0.000194018	yes	GO:1905563	involved_in	negative regulation of vascular endothelial cell proliferation	Any process that stops, prevents or reduces the frequency, rate or extent of vascular endothelial cell proliferation.
NRARP	25.167	43.0293	0.773784	0.0089	0.021921	yes	GO:1905564	involved_in	positive regulation of vascular endothelial cell proliferation	Any process that activates or increases the frequency, rate or extent of vascular endothelial cell proliferation.
ITGA4	0.315638	1.01805	1.68947	0.0007	0.00224765	yes	GO:1905564	involved_in	positive regulation of vascular endothelial cell proliferation	Any process that activates or increases the frequency, rate or extent of vascular endothelial cell proliferation.
CRK	21.2886	41.6921	0.969695	0.00125	0.00380693	yes	GO:1990859	involved_in	cellular response to endothelin	Any process that results in a change in state or activity of a cell (in terms of movement, secretion, enzyme production, gene expression, etc.) as a result of an endothelin stimulus. Endothelin is any of three secretory vasoconstrictive peptides (endothelin-1, -2, -3).
CLDN5	1.08439	180.702	7.38059	5e-05	0.000194018	yes	GO:1990963	involved_in	establishment of blood-retinal barrier	"Establishment of the barrier between the blood and the retina. The blood-retinal barrier is located at two levels, forming an outer barrier in the retinal pigment epithelium and an inner barrier in the endothelial membrane of the retinal vessels. Both these membranes have tight junctions of the ""nonleaky"" type."
TEK	6.23109	19.2242	1.62537	5e-05	0.000194018	yes	GO:2000351	involved_in	regulation of endothelial cell apoptotic process	Any process that modulates the frequency, rate or extent of endothelial cell apoptotic process.
ANGPTL4	3.46792	12.4877	1.84837	5e-05	0.000194018	yes	GO:2000352	involved_in	negative regulation of endothelial cell apoptotic process	Any process that stops, prevents or reduces the frequency, rate or extent of endothelial cell apoptotic process.
TEK	6.23109	19.2242	1.62537	5e-05	0.000194018	yes	GO:2000352	involved_in	negative regulation of endothelial cell apoptotic process	Any process that stops, prevents or reduces the frequency, rate or extent of endothelial cell apoptotic process.
GAS6	22.9338	94.1599	2.03764	5e-05	0.000194018	yes	GO:2000352	involved_in	negative regulation of endothelial cell apoptotic process	Any process that stops, prevents or reduces the frequency, rate or extent of endothelial cell apoptotic process.
TNFAIP3	1.37939	3.51679	1.35023	0.0072	0.0181545	yes	GO:2000352	involved_in	negative regulation of endothelial cell apoptotic process	Any process that stops, prevents or reduces the frequency, rate or extent of endothelial cell apoptotic process.
NFE2L2	13.2612	39.7135	1.58242	5e-05	0.000194018	yes	GO:2000352	involved_in	negative regulation of endothelial cell apoptotic process	Any process that stops, prevents or reduces the frequency, rate or extent of endothelial cell apoptotic process.
ICAM1	5.37269	30.5748	2.50863	5e-05	0.000194018	yes	GO:2000352	involved_in	negative regulation of endothelial cell apoptotic process	Any process that stops, prevents or reduces the frequency, rate or extent of endothelial cell apoptotic process.
CDH5	0.173209	652.192	11.8786	5e-05	0.000194018	yes	GO:2000352	acts_upstream_of	negative regulation of endothelial cell apoptotic process	Any process that stops, prevents or reduces the frequency, rate or extent of endothelial cell apoptotic process.
ANGPT1	0.0938793	0.25664	1.45087	0.00225	0.00644374	yes	GO:2000352	involved_in	negative regulation of endothelial cell apoptotic process	Any process that stops, prevents or reduces the frequency, rate or extent of endothelial cell apoptotic process.
GATA3	0.0346706	6.01197	7.43798	5e-05	0.000194018	yes	GO:2000352	involved_in	negative regulation of endothelial cell apoptotic process	Any process that stops, prevents or reduces the frequency, rate or extent of endothelial cell apoptotic process.
GAS6	22.9338	94.1599	2.03764	5e-05	0.000194018	yes	GO:2000352	involved_in	negative regulation of endothelial cell apoptotic process	Any process that stops, prevents or reduces the frequency, rate or extent of endothelial cell apoptotic process.
RAMP2	27.6023	190.942	2.79028	5e-05	0.000194018	yes	GO:2000352	involved_in	negative regulation of endothelial cell apoptotic process	Any process that stops, prevents or reduces the frequency, rate or extent of endothelial cell apoptotic process.
GAS6	22.9338	94.1599	2.03764	5e-05	0.000194018	yes	GO:2000352	involved_in	negative regulation of endothelial cell apoptotic process	Any process that stops, prevents or reduces the frequency, rate or extent of endothelial cell apoptotic process.
KDR	34.2945	59.9475	0.805723	0.00625	0.0160138	yes	GO:2000352	involved_in	negative regulation of endothelial cell apoptotic process	Any process that stops, prevents or reduces the frequency, rate or extent of endothelial cell apoptotic process.
CD40	15.8616	42.4112	1.4189	5e-05	0.000194018	yes	GO:2000353	involved_in	positive regulation of endothelial cell apoptotic process	Any process that activates or increases the frequency, rate or extent of endothelial cell apoptotic process.
ECSCR	6.22875	1356.89	7.76715	5e-05	0.000194018	yes	GO:2000353	acts_upstream_of_or_within	positive regulation of endothelial cell apoptotic process	Any process that activates or increases the frequency, rate or extent of endothelial cell apoptotic process.
ECSCR	6.22875	1356.89	7.76715	5e-05	0.000194018	yes	GO:2000353	involved_in	positive regulation of endothelial cell apoptotic process	Any process that activates or increases the frequency, rate or extent of endothelial cell apoptotic process.
CCL2	1.96705	470.26	7.90128	5e-05	0.000194018	yes	GO:2000353	involved_in	positive regulation of endothelial cell apoptotic process	Any process that activates or increases the frequency, rate or extent of endothelial cell apoptotic process.
CD40	15.8616	42.4112	1.4189	5e-05	0.000194018	yes	GO:2000353	involved_in	positive regulation of endothelial cell apoptotic process	Any process that activates or increases the frequency, rate or extent of endothelial cell apoptotic process.
AKR1C3	2.87953	15.6639	2.44354	5e-05	0.000194018	yes	GO:2000353	involved_in	positive regulation of endothelial cell apoptotic process	Any process that activates or increases the frequency, rate or extent of endothelial cell apoptotic process.
PDCD4	0.860784	3.07373	1.83627	0.00195	0.00567203	yes	GO:2000353	involved_in	positive regulation of endothelial cell apoptotic process	Any process that activates or increases the frequency, rate or extent of endothelial cell apoptotic process.
ITGA4	0.315638	1.01805	1.68947	0.0007	0.00224765	yes	GO:2000353	involved_in	positive regulation of endothelial cell apoptotic process	Any process that activates or increases the frequency, rate or extent of endothelial cell apoptotic process.
ANO6	9.14529	15.8478	0.793182	0.0065	0.0165874	yes	GO:2000353	involved_in	positive regulation of endothelial cell apoptotic process	Any process that activates or increases the frequency, rate or extent of endothelial cell apoptotic process.
FGF16	2.00663	17.2641	3.10493	5e-05	0.000194018	yes	GO:2000546	involved_in	positive regulation of endothelial cell chemotaxis to fibroblast growth factor	Any process that activates or increases the frequency, rate or extent of endothelial cell chemotaxis to fibroblast growth factor.
FGF16	2.00663	17.2641	3.10493	5e-05	0.000194018	yes	GO:2000546	involved_in	positive regulation of endothelial cell chemotaxis to fibroblast growth factor	Any process that activates or increases the frequency, rate or extent of endothelial cell chemotaxis to fibroblast growth factor.
NOTCH1	8.70873	22.9602	1.3986	5e-05	0.000194018	yes	GO:2001027	involved_in	negative regulation of endothelial cell chemotaxis	Any process that stops, prevents or reduces the frequency, rate or extent of endothelial cell chemotaxis.
HSPB1	263.627	3652.41	3.79228	5e-05	0.000194018	yes	GO:2001028	involved_in	positive regulation of endothelial cell chemotaxis	Any process that activates or increases the frequency, rate or extent of endothelial cell chemotaxis.
MET	2.69731	16.1702	2.58374	5e-05	0.000194018	yes	GO:2001028	involved_in	positive regulation of endothelial cell chemotaxis	Any process that activates or increases the frequency, rate or extent of endothelial cell chemotaxis.
P2RX4	7.85468	59.2987	2.91638	5e-05	0.000194018	yes	GO:2001028	involved_in	positive regulation of endothelial cell chemotaxis	Any process that activates or increases the frequency, rate or extent of endothelial cell chemotaxis.
TMSB4X	1019.7	3379.38	1.72862	5e-05	0.000194018	yes	GO:2001028	involved_in	positive regulation of endothelial cell chemotaxis	Any process that activates or increases the frequency, rate or extent of endothelial cell chemotaxis.
PRKD1	1.65382	3.04772	0.881934	0.0067	0.0170269	yes	GO:2001028	involved_in	positive regulation of endothelial cell chemotaxis	Any process that activates or increases the frequency, rate or extent of endothelial cell chemotaxis.
ABI1	11.308	24.4689	1.11361	0.00145	0.00435474	yes	NA	NA	NA	NA
ACTG1	1888.44	3212.44	0.766476	0.0077	0.0192542	yes	NA	NA	NA	NA
NCK1	4.58674	12.7464	1.47455	5e-05	0.000194018	yes	NA	NA	NA	NA
MAPK12	9.34554	40.2084	2.10515	5e-05	0.000194018	yes	NA	NA	NA	NA
TAL1	0.0515798	42.8141	9.69706	0.00525	0.0137231	yes	NA	NA	NA	NA
MYOF	0.568162	54.6826	6.58863	5e-05	0.000194018	yes	NA	NA	NA	NA
SHC2	5.55363	9.71688	0.807063	0.0115	0.027507	yes	NA	NA	NA	NA
FAM129B	23.0759	93.3123	2.01568	5e-05	0.000194018	yes	NA	NA	NA	NA
PIK3R1	1.18429	2.0287	0.776533	0.01655	0.0377263	yes	NA	NA	NA	NA
AMOTL1	5.73621	9.81984	0.775602	0.00785	0.0195946	yes	NA	NA	NA	NA
PROX2	0.0595955	0.236795	1.99036	0.0013	0.00394288	yes	NA	NA	NA	NA
MAPK11	0.852004	23.4079	4.77999	5e-05	0.000194018	yes	NA	NA	NA	NA
WASF2	27.9842	65.0704	1.21739	5e-05	0.000194018	yes	NA	NA	NA	NA
RICTOR	1.78211	3.67577	1.04446	0.00205	0.00592448	yes	NA	NA	NA	NA
DOCK1	7.50809	12.8067	0.770383	0.009	0.0221406	yes	NA	NA	NA	NA
CYFIP1	19.8329	38.5493	0.95881	0.00065	0.00210105	yes	NA	NA	NA	NA
SHB	2.53934	6.77482	1.41573	5e-05	0.000194018	yes	NA	NA	NA	NA
