# Supplementary material for: Epigenetic landscape reveals MECOM as an endothelial lineage regulator
Source: Nat Commun. 2023 Apr 25;14:2390. doi: 10.1038/s41467-023-38002-w (PMC10130150; doi:10.1038/s41467-023-38002-w)
Supplement: Supplementary file 6 — Supplementary data 3 [file 41467_2023_38002_MOESM6_ESM.xlsx]

## Sheet: Sheet1
Gene Symbol	Number of connections
MECOM	520
NFIB	516
NR2F2	492
TAL1	490
HOXA5	486
HOXA7	384
ZNF521	324
HOXB7	252
TEAD1	245
GATA6	220
ETS1	175
HOXB3	175
GATA2	160
ATXN1	156
HOXB6	150
HMGA2	140
ZFPM2	140
ARID5B	136
FLI1	136
ANKRD1	126
FOSL2	116
TCF4	114
EPAS1	105
ZNF618	102
RUNX1	96
GATA3	88
BNC2	75
HIVEP2	65
FOXP1	64
HOXB4	63
FOXO1	60
NFIA	60
NPAS2	56
HOXA2	54
ZFHX3	51
HOXA1	48
KDM6B	48
KLF12	48
TCF7L2	46
APP	45
MEF2C	42
ELK3	40
NFIX	33
ZNF438	32
HOXA11	27
SMAD3	27
SMAD7	26
CHD2	25
FOXK1	24
CHD9	20
HMG20A	20
BCL6B	18
GATAD2A	18
SMARCA2	18
ETV6	17
NFATC1	15
RFX2	14
NFIC	13
RARA	12
HIVEP3	11
ATF7	10
KLF7	9
FOXN3	8
NCOR2	8
ZBTB16	4
ARID1A	0
ARID1B	0
C14orf43	0
CAMTA1	0
NFE2L3	0
ZBTB38	0
