# Supplementary material for: Epigenetic landscape reveals MECOM as an endothelial lineage regulator
Source: Nat Commun. 2023 Apr 25;14:2390. doi: 10.1038/s41467-023-38002-w (PMC10130150; doi:10.1038/s41467-023-38002-w)
Supplement: Supplementary file 7 — Supplementary data 4 [file 41467_2023_38002_MOESM7_ESM.xlsx]

## Sheet: Sheet1
Data name	Figures based on	Data type	Species	Data ID or file	Replicates	sample name	Link	Ref
Human Gene set	N/A	Reference	Human	GRCh37 (UCSC hg19, Feb/2009)	N/A	N/A	http://bejerano.stanford.edu/help/display/GREAT/Genes	McLean, C. Y., et al. (2010). GREAT improves functional interpretation of cis-regulatory regions. Nature Biotechnology, 28(5), 495–501. doi:10.1038/nbt.1630
H3K4me3	Fig. 1a,b,h; Fig. S1c; Fig. 2a; Fig. S2a; Fig. 6l; Fig. S6a	ChIP-Seq	Human	ENCFF000BTL	biological_rep1	HUVEC	https://www.encodeproject.org/	Carrie A Davis, et al. (2018). The Encyclopedia of DNA elements (ENCODE): data portal update. Nucleic Acids Res, 46(D1):D794-D801, doi: 10.1093/nar/gkx1081.
H3K4me3	Fig. 1a,b,h; Fig. S1c; Fig. 2a; Fig. S2a; Fig. 6l; Fig. S6a	ChIP-Seq	Human	ENCFF000BTS	biological_rep2	HUVEC	https://www.encodeproject.org/	Carrie A Davis, et al. (2018). The Encyclopedia of DNA elements (ENCODE): data portal update. Nucleic Acids Res, 46(D1):D794-D801, doi: 10.1093/nar/gkx1081.
H3K27ac	Fig. 1a,b,h; Fig. S1c; Fig. 2a; Fig. S2a; Fig. 6i,j,l; Fig. S6a	ChIP-Seq	Human	ENCFF000BSD	biological_rep1	HUVEC	https://www.encodeproject.org/	Carrie A Davis, et al. (2018). The Encyclopedia of DNA elements (ENCODE): data portal update. Nucleic Acids Res, 46(D1):D794-D801, doi: 10.1093/nar/gkx1081.
H3K27ac	Fig. 1a,b,h; Fig. S1c; Fig. 2a; Fig. S2a; Fig. 6i,j,l; Fig. S6a	ChIP-Seq	Human	ENCFF000BSI	biological_rep2	HUVEC	https://www.encodeproject.org/	Carrie A Davis, et al. (2018). The Encyclopedia of DNA elements (ENCODE): data portal update. Nucleic Acids Res, 46(D1):D794-D801, doi: 10.1093/nar/gkx1081.
H3K4me1	Fig. 1a,b,h; Fig. S1c; Fig. 2a; Fig. S2a; Fig. 6l; Fig. S6a	ChIP-Seq	Human	ENCFF000BSX	biological_rep1	HUVEC	https://www.encodeproject.org/	Carrie A Davis, et al. (2018). The Encyclopedia of DNA elements (ENCODE): data portal update. Nucleic Acids Res, 46(D1):D794-D801, doi: 10.1093/nar/gkx1081.
H3K4me1	Fig. 1a,b,h; Fig. S1c; Fig. 2a; Fig. S2a; Fig. 6l; Fig. S6a	ChIP-Seq	Human	ENCFF000BSY	biological_rep2	HUVEC	https://www.encodeproject.org/	Carrie A Davis, et al. (2018). The Encyclopedia of DNA elements (ENCODE): data portal update. Nucleic Acids Res, 46(D1):D794-D801, doi: 10.1093/nar/gkx1081.
H3K4me1	Fig. 1a,b,h; Fig. S1a; Fig. 2a; Fig. S2a	ChIP-Seq	Human	ENCFF000BTD	biological_rep3	HUVEC	https://www.encodeproject.org/	Carrie A Davis, et al. (2018). The Encyclopedia of DNA elements (ENCODE): data portal update. Nucleic Acids Res, 46(D1):D794-D801, doi: 10.1093/nar/gkx1081.
H3K4me2	Fig. 1a,b,h; Fig. S1b; Fig. S2a	ChIP-Seq	Human	ENCFF000BTF	biological_rep1	HUVEC	https://www.encodeproject.org/	Carrie A Davis, et al. (2018). The Encyclopedia of DNA elements (ENCODE): data portal update. Nucleic Acids Res, 46(D1):D794-D801, doi: 10.1093/nar/gkx1081.
H3K4me2	Fig. 1a,b,h; Fig. S1b; Fig. S2a	ChIP-Seq	Human	ENCFF000BTN	biological_rep2	HUVEC	https://www.encodeproject.org/	Carrie A Davis, et al. (2018). The Encyclopedia of DNA elements (ENCODE): data portal update. Nucleic Acids Res, 46(D1):D794-D801, doi: 10.1093/nar/gkx1081.
H3K9ac	Fig. 1a-h; Fig. S2a	ChIP-Seq	Human	ENCFF000BTW	biological_rep1	HUVEC	https://www.encodeproject.org/	Carrie A Davis, et al. (2018). The Encyclopedia of DNA elements (ENCODE): data portal update. Nucleic Acids Res, 46(D1):D794-D801, doi: 10.1093/nar/gkx1081.
H3K9ac	Fig. 1a-h; Fig. S2a	ChIP-Seq	Human	ENCFF000BTY	biological_rep2	HUVEC	https://www.encodeproject.org/	Carrie A Davis, et al. (2018). The Encyclopedia of DNA elements (ENCODE): data portal update. Nucleic Acids Res, 46(D1):D794-D801, doi: 10.1093/nar/gkx1081.
H3K9ac	Fig. 1a-h; Fig. S2a	ChIP-Seq	Human	ENCFF000BUE	biological_rep3	HUVEC	https://www.encodeproject.org/	Carrie A Davis, et al. (2018). The Encyclopedia of DNA elements (ENCODE): data portal update. Nucleic Acids Res, 46(D1):D794-D801, doi: 10.1093/nar/gkx1081.
H3K79me2	Fig. 1a,b,h; Fig. S2a	ChIP-Seq	Human	ENCFF000BTT	biological_rep1	HUVEC	https://www.encodeproject.org/	Carrie A Davis, et al. (2018). The Encyclopedia of DNA elements (ENCODE): data portal update. Nucleic Acids Res, 46(D1):D794-D801, doi: 10.1093/nar/gkx1081.
H3K79me2	Fig. 1a,b,h; Fig. S2a	ChIP-Seq	Human	ENCFF000BTX	biological_rep2	HUVEC	https://www.encodeproject.org/	Carrie A Davis, et al. (2018). The Encyclopedia of DNA elements (ENCODE): data portal update. Nucleic Acids Res, 46(D1):D794-D801, doi: 10.1093/nar/gkx1081.
H3K36me3	Fig. 1a,b,h; Fig. S2a	ChIP-Seq	Human	ENCFF000BSJ	biological_rep1	HUVEC	https://www.encodeproject.org/	Carrie A Davis, et al. (2018). The Encyclopedia of DNA elements (ENCODE): data portal update. Nucleic Acids Res, 46(D1):D794-D801, doi: 10.1093/nar/gkx1081.
H3K36me3	Fig. 1a,b,h; Fig. S2a	ChIP-Seq	Human	ENCFF000BSQ	biological_rep2	HUVEC	https://www.encodeproject.org/	Carrie A Davis, et al. (2018). The Encyclopedia of DNA elements (ENCODE): data portal update. Nucleic Acids Res, 46(D1):D794-D801, doi: 10.1093/nar/gkx1081.
H3K36me3	Fig. 1a,b,h; Fig. S2a	ChIP-Seq	Human	ENCFF000BSS	biological_rep3	HUVEC	https://www.encodeproject.org/	Carrie A Davis, et al. (2018). The Encyclopedia of DNA elements (ENCODE): data portal update. Nucleic Acids Res, 46(D1):D794-D801, doi: 10.1093/nar/gkx1081.
H4K20me1	Fig. 1a,b,h	ChIP-Seq	Human	ENCFF000BUQ	biological_rep1	HUVEC	https://www.encodeproject.org/	Carrie A Davis, et al. (2018). The Encyclopedia of DNA elements (ENCODE): data portal update. Nucleic Acids Res, 46(D1):D794-D801, doi: 10.1093/nar/gkx1081.
H4K20me1	Fig. 1a,b,h	ChIP-Seq	Human	ENCFF000BUR	biological_rep2	HUVEC	https://www.encodeproject.org/	Carrie A Davis, et al. (2018). The Encyclopedia of DNA elements (ENCODE): data portal update. Nucleic Acids Res, 46(D1):D794-D801, doi: 10.1093/nar/gkx1081.
H4K20me1	Fig. 1a,b,h	ChIP-Seq	Human	ENCFF000BUT	biological_rep3	HUVEC	https://www.encodeproject.org/	Carrie A Davis, et al. (2018). The Encyclopedia of DNA elements (ENCODE): data portal update. Nucleic Acids Res, 46(D1):D794-D801, doi: 10.1093/nar/gkx1081.
H3K9me3	Fig. 1a,b,h;	ChIP-Seq	Human	ENCFF000BRW	biological_rep1	HUVEC	https://www.encodeproject.org/	Carrie A Davis, et al. (2018). The Encyclopedia of DNA elements (ENCODE): data portal update. Nucleic Acids Res, 46(D1):D794-D801, doi: 10.1093/nar/gkx1081.
H3K9me3	Fig. 1a,b,h;	ChIP-Seq	Human	ENCFF000BRX	biological_rep2	HUVEC	https://www.encodeproject.org/	Carrie A Davis, et al. (2018). The Encyclopedia of DNA elements (ENCODE): data portal update. Nucleic Acids Res, 46(D1):D794-D801, doi: 10.1093/nar/gkx1081.
H3K9me1	Fig. 1a,b,h;	ChIP-Seq	Human	ENCFF000BUD	biological_rep1	HUVEC	https://www.encodeproject.org/	Carrie A Davis, et al. (2018). The Encyclopedia of DNA elements (ENCODE): data portal update. Nucleic Acids Res, 46(D1):D794-D801, doi: 10.1093/nar/gkx1081.
H3K9me1	Fig. 1a,b,h;	ChIP-Seq	Human	ENCFF000BUJ	biological_rep2	HUVEC	https://www.encodeproject.org/	Carrie A Davis, et al. (2018). The Encyclopedia of DNA elements (ENCODE): data portal update. Nucleic Acids Res, 46(D1):D794-D801, doi: 10.1093/nar/gkx1081.
H3K9me1	Fig. 1a,b,h;	ChIP-Seq	Human	ENCFF000BUK	biological_rep3	HUVEC	https://www.encodeproject.org/	Carrie A Davis, et al. (2018). The Encyclopedia of DNA elements (ENCODE): data portal update. Nucleic Acids Res, 46(D1):D794-D801, doi: 10.1093/nar/gkx1081.
H3K27me3	Fig. 1a,b,h; Fig. 2a,h; Fig. S2a; Fig. 6l	ChIP-Seq	Human	ENCFF000BSK	biological_rep1	HUVEC	https://www.encodeproject.org/	Carrie A Davis, et al. (2018). The Encyclopedia of DNA elements (ENCODE): data portal update. Nucleic Acids Res, 46(D1):D794-D801, doi: 10.1093/nar/gkx1081.
H3K27me3	Fig. 1a,b,h; Fig. 2a,h; Fig. S2a; Fig. 6l	ChIP-Seq	Human	ENCFF000BSR	biological_rep2	HUVEC	https://www.encodeproject.org/	Carrie A Davis, et al. (2018). The Encyclopedia of DNA elements (ENCODE): data portal update. Nucleic Acids Res, 46(D1):D794-D801, doi: 10.1093/nar/gkx1081.
POLR2A	Fig. 1a,f	ChIP-Seq	Human	ENCFF000PVK	biological_rep1	HUVEC	https://www.encodeproject.org/	Carrie A Davis, et al. (2018). The Encyclopedia of DNA elements (ENCODE): data portal update. Nucleic Acids Res, 46(D1):D794-D801, doi: 10.1093/nar/gkx1081.
POLR2A	Fig. 1a,f	ChIP-Seq	Human	ENCFF000PVP	biological_rep2	HUVEC	https://www.encodeproject.org/	Carrie A Davis, et al. (2018). The Encyclopedia of DNA elements (ENCODE): data portal update. Nucleic Acids Res, 46(D1):D794-D801, doi: 10.1093/nar/gkx1081.
POLR2AphosphoS5	Fig. 1a	ChIP-Seq	Human	ENCFF000PVB	biological_rep1	HUVEC	https://www.encodeproject.org/	Carrie A Davis, et al. (2018). The Encyclopedia of DNA elements (ENCODE): data portal update. Nucleic Acids Res, 46(D1):D794-D801, doi: 10.1093/nar/gkx1081.
POLR2AphosphoS5	Fig. 1a	ChIP-Seq	Human	ENCFF000PVD	biological_rep2	HUVEC	https://www.encodeproject.org/	Carrie A Davis, et al. (2018). The Encyclopedia of DNA elements (ENCODE): data portal update. Nucleic Acids Res, 46(D1):D794-D801, doi: 10.1093/nar/gkx1081.
H2AFZ	Fig. 1a	ChIP-Seq	Human	ENCFF000BRO	biological_rep1	HUVEC	https://www.encodeproject.org/	Carrie A Davis, et al. (2018). The Encyclopedia of DNA elements (ENCODE): data portal update. Nucleic Acids Res, 46(D1):D794-D801, doi: 10.1093/nar/gkx1081.
H2AFZ	Fig. 1a	ChIP-Seq	Human	ENCFF000BRU	biological_rep2	HUVEC	https://www.encodeproject.org/	Carrie A Davis, et al. (2018). The Encyclopedia of DNA elements (ENCODE): data portal update. Nucleic Acids Res, 46(D1):D794-D801, doi: 10.1093/nar/gkx1081.
CTCF	Fig. 1a	ChIP-Seq	Human	ENCFF000BQY	technical_rep1	HUVEC	https://www.encodeproject.org/	Carrie A Davis, et al. (2018). The Encyclopedia of DNA elements (ENCODE): data portal update. Nucleic Acids Res, 46(D1):D794-D801, doi: 10.1093/nar/gkx1081.
CTCF	Fig. 1a	ChIP-Seq	Human	ENCFF000BRD	technical_rep2	HUVEC	https://www.encodeproject.org/	Carrie A Davis, et al. (2018). The Encyclopedia of DNA elements (ENCODE): data portal update. Nucleic Acids Res, 46(D1):D794-D801, doi: 10.1093/nar/gkx1081.
CTCF	Fig. 1a	ChIP-Seq	Human	ENCFF000BRG	technical_rep3	HUVEC	https://www.encodeproject.org/	Carrie A Davis, et al. (2018). The Encyclopedia of DNA elements (ENCODE): data portal update. Nucleic Acids Res, 46(D1):D794-D801, doi: 10.1093/nar/gkx1081.
FOS	Fig. 1a	ChIP-Seq	Human	ENCFF000YAA	biological_rep1	HUVEC	https://www.encodeproject.org/	Carrie A Davis, et al. (2018). The Encyclopedia of DNA elements (ENCODE): data portal update. Nucleic Acids Res, 46(D1):D794-D801, doi: 10.1093/nar/gkx1081.
FOS	Fig. 1a	ChIP-Seq	Human	ENCFF000YAE	biological_rep2	HUVEC	https://www.encodeproject.org/	Carrie A Davis, et al. (2018). The Encyclopedia of DNA elements (ENCODE): data portal update. Nucleic Acids Res, 46(D1):D794-D801, doi: 10.1093/nar/gkx1081.
GATA2	Fig. 1a	ChIP-Seq	Human	ENCFF000YAR	biological_rep1	HUVEC	https://www.encodeproject.org/	Carrie A Davis, et al. (2018). The Encyclopedia of DNA elements (ENCODE): data portal update. Nucleic Acids Res, 46(D1):D794-D801, doi: 10.1093/nar/gkx1081.
GATA2	Fig. 1a	ChIP-Seq	Human	ENCFF000YAT	biological_rep2	HUVEC	https://www.encodeproject.org/	Carrie A Davis, et al. (2018). The Encyclopedia of DNA elements (ENCODE): data portal update. Nucleic Acids Res, 46(D1):D794-D801, doi: 10.1093/nar/gkx1081.
MYC	Fig. 1a	ChIP-Seq	Human	ENCFF000RVF	biological_rep1	HUVEC	https://www.encodeproject.org/	Carrie A Davis, et al. (2018). The Encyclopedia of DNA elements (ENCODE): data portal update. Nucleic Acids Res, 46(D1):D794-D801, doi: 10.1093/nar/gkx1081.
MAX	Fig. 1a	ChIP-Seq	Human	ENCFF000YBA	biological_rep1	HUVEC	https://www.encodeproject.org/	Carrie A Davis, et al. (2018). The Encyclopedia of DNA elements (ENCODE): data portal update. Nucleic Acids Res, 46(D1):D794-D801, doi: 10.1093/nar/gkx1081.
MAX	Fig. 1a	ChIP-Seq	Human	ENCFF000YBB	biological_rep2	HUVEC	https://www.encodeproject.org/	Carrie A Davis, et al. (2018). The Encyclopedia of DNA elements (ENCODE): data portal update. Nucleic Acids Res, 46(D1):D794-D801, doi: 10.1093/nar/gkx1081.
JUN	Fig. 1a	ChIP-Seq	Human	ENCFF000YAL	biological_rep1	HUVEC	https://www.encodeproject.org/	Carrie A Davis, et al. (2018). The Encyclopedia of DNA elements (ENCODE): data portal update. Nucleic Acids Res, 46(D1):D794-D801, doi: 10.1093/nar/gkx1081.
JUN	Fig. 1a	ChIP-Seq	Human	ENCFF000YAM	biological_rep2	HUVEC	https://www.encodeproject.org/	Carrie A Davis, et al. (2018). The Encyclopedia of DNA elements (ENCODE): data portal update. Nucleic Acids Res, 46(D1):D794-D801, doi: 10.1093/nar/gkx1081.
EZH2	Fig. 1a	ChIP-Seq	Human	ENCFF000BRJ	biological_rep1	HUVEC	https://www.encodeproject.org/	Carrie A Davis, et al. (2018). The Encyclopedia of DNA elements (ENCODE): data portal update. Nucleic Acids Res, 46(D1):D794-D801, doi: 10.1093/nar/gkx1081.
MECOM	Fig. 6d-g,l; Fig. 7g; Fig. S7a	ChIP-Seq	Human	GSM619278,GSM619279	biological_rep1	HUVEC	http://www.ncbi.nlm.nih.gov/geo/	Emilie A Bard-Chapeau, et al. (2012) Ecotopic viral integration site 1 (EVI1) regulates multiple cellular processes important for cancer and is a synergistic partner for FOS protein in invasive tumors, Proc Natl Acad Sci U S A, 109(6):2168-73. doi: 10.1073/pnas.1119229109.
EZH2	Fig. 1a	ChIP-Seq	Human	ENCFF000BRN	biological_rep2	HUVEC	https://www.encodeproject.org/	Carrie A Davis, et al. (2018). The Encyclopedia of DNA elements (ENCODE): data portal update. Nucleic Acids Res, 46(D1):D794-D801, doi: 10.1093/nar/gkx1081.
H3K4me3	Fig. 2a	ChIP-Seq	Human	ENCFF000CST	biological_rep1	Normal Human Lung Fibroblasts	https://www.encodeproject.org/	Carrie A Davis, et al. (2018). The Encyclopedia of DNA elements (ENCODE): data portal update. Nucleic Acids Res, 46(D1):D794-D801, doi: 10.1093/nar/gkx1081.
H3K4me3	Fig. 2a	ChIP-Seq	Human	ENCFF000CSY	biological_rep2	Normal Human Lung Fibroblasts	https://www.encodeproject.org/	Carrie A Davis, et al. (2018). The Encyclopedia of DNA elements (ENCODE): data portal update. Nucleic Acids Res, 46(D1):D794-D801, doi: 10.1093/nar/gkx1081.
H3K27ac	Fig. 2a	ChIP-Seq	Human	ENCFF000CRS	biological_rep1	Normal Human Lung Fibroblasts	https://www.encodeproject.org/	Carrie A Davis, et al. (2018). The Encyclopedia of DNA elements (ENCODE): data portal update. Nucleic Acids Res, 46(D1):D794-D801, doi: 10.1093/nar/gkx1081.
H3K27ac	Fig. 2a	ChIP-Seq	Human	ENCFF000CRV	biological_rep2	Normal Human Lung Fibroblasts	https://www.encodeproject.org/	Carrie A Davis, et al. (2018). The Encyclopedia of DNA elements (ENCODE): data portal update. Nucleic Acids Res, 46(D1):D794-D801, doi: 10.1093/nar/gkx1081.
H3K4me1	Fig. 2a	ChIP-Seq	Human	ENCFF000CSJ	biological_rep1	Normal Human Lung Fibroblasts	https://www.encodeproject.org/	Carrie A Davis, et al. (2018). The Encyclopedia of DNA elements (ENCODE): data portal update. Nucleic Acids Res, 46(D1):D794-D801, doi: 10.1093/nar/gkx1081.
H3K4me1	Fig. 2a	ChIP-Seq	Human	ENCFF000CSM	biological_rep2	Normal Human Lung Fibroblasts	https://www.encodeproject.org/	Carrie A Davis, et al. (2018). The Encyclopedia of DNA elements (ENCODE): data portal update. Nucleic Acids Res, 46(D1):D794-D801, doi: 10.1093/nar/gkx1081.
H3K27me3	Fig. 2a	ChIP-Seq	Human	ENCFF000CRX	biological_rep1	Normal Human Lung Fibroblasts	https://www.encodeproject.org/	Carrie A Davis, et al. (2018). The Encyclopedia of DNA elements (ENCODE): data portal update. Nucleic Acids Res, 46(D1):D794-D801, doi: 10.1093/nar/gkx1081.
H3K27me3	Fig. 2a	ChIP-Seq	Human	ENCFF000CSA	biological_rep2	Normal Human Lung Fibroblasts	https://www.encodeproject.org/	Carrie A Davis, et al. (2018). The Encyclopedia of DNA elements (ENCODE): data portal update. Nucleic Acids Res, 46(D1):D794-D801, doi: 10.1093/nar/gkx1081.
H3K4me3	Fig. 2a; Fig. 6l;Fig. S6a	ChIP-Seq	Human	ENCFF156FYC	biological_rep1	H1-hESC	https://www.encodeproject.org/	Carrie A Davis, et al. (2018). The Encyclopedia of DNA elements (ENCODE): data portal update. Nucleic Acids Res, 46(D1):D794-D801, doi: 10.1093/nar/gkx1081.
H3K4me3	Fig. 2a; Fig. 6l;Fig. S6a	ChIP-Seq	Human	ENCFF654NIP,ENCFF813UAU	biological_rep2	H1-hESC	https://www.encodeproject.org/	Carrie A Davis, et al. (2018). The Encyclopedia of DNA elements (ENCODE): data portal update. Nucleic Acids Res, 46(D1):D794-D801, doi: 10.1093/nar/gkx1081.
H3K27ac	Fig. 2a; Fig. 6i,j,l; Fig. S6a	ChIP-Seq	Human	ENCFF000AWR	biological_rep1	H1-hESC	https://www.encodeproject.org/	Carrie A Davis, et al. (2018). The Encyclopedia of DNA elements (ENCODE): data portal update. Nucleic Acids Res, 46(D1):D794-D801, doi: 10.1093/nar/gkx1081.
H3K27ac	Fig. 2a; Fig. 6i,j,l; Fig. S6a	ChIP-Seq	Human	ENCFF000AWV	biological_rep2	H1-hESC	https://www.encodeproject.org/	Carrie A Davis, et al. (2018). The Encyclopedia of DNA elements (ENCODE): data portal update. Nucleic Acids Res, 46(D1):D794-D801, doi: 10.1093/nar/gkx1081.
H3K4me1	Fig. 2a; Fig. 6l;Fig. S6a	ChIP-Seq	Human	ENCFF000AXJ	biological_rep1	H1-hESC	https://www.encodeproject.org/	Carrie A Davis, et al. (2018). The Encyclopedia of DNA elements (ENCODE): data portal update. Nucleic Acids Res, 46(D1):D794-D801, doi: 10.1093/nar/gkx1081.
H3K4me1	Fig. 2a; Fig. 6l;Fig. S6a	ChIP-Seq	Human	ENCFF000AXM	biological_rep2	H1-hESC	https://www.encodeproject.org/	Carrie A Davis, et al. (2018). The Encyclopedia of DNA elements (ENCODE): data portal update. Nucleic Acids Res, 46(D1):D794-D801, doi: 10.1093/nar/gkx1081.
H3K27me3	Fig. 2a; Fig. 6l	ChIP-Seq	Human	ENCFF000AWX	biological_rep1	H1-hESC	https://www.encodeproject.org/	Carrie A Davis, et al. (2018). The Encyclopedia of DNA elements (ENCODE): data portal update. Nucleic Acids Res, 46(D1):D794-D801, doi: 10.1093/nar/gkx1081.
H3K27me3	Fig. 2a; Fig. 6l	ChIP-Seq	Human	ENCFF000AWY	biological_rep2	H1-hESC	https://www.encodeproject.org/	Carrie A Davis, et al. (2018). The Encyclopedia of DNA elements (ENCODE): data portal update. Nucleic Acids Res, 46(D1):D794-D801, doi: 10.1093/nar/gkx1081.
H3K4me3	Fig. 2f	ChIP-Seq	Human	Table S3 of the paper indicated in column I	See Column G	Monocd14ro1746_Rep2 Nhlf_Rep1 Nhlf_Rep2 Monocd14ro1746_Rep1 Nhek_Rep2 Nhek_Rep1 Hffmyc_Rep2 Aoaf_Rep2 Nhlf_Rep1 Ag04450_Rep1 Hffmyc_Rep1 Hff_Rep1 Nhdfneo_Rep1 Hpf_Rep1 Hpf_Rep2 Ag10803_Rep2 Rptec_Rep2 Ag09319_Rep1 Aoaf_Rep1 Hvmf_Rep1 Ag10803_Rep1 Nhdfneo_Rep2 Nha_Rep1 Hmec_Rep1 Hpaf_Rep1 Ag09319_Rep2 Ag04449_Rep2 Rptec_Rep1 Ag04450_Rep2 Hpaf_Rep2 Ag04449_Rep1 Hsmm_Rep2 Hvmf_Rep2 Osteo_Rep1 Wi38_R…	https://static-content.springer.com/esm/art%3A10.1038%2Fng.3385/MediaObjects/41588_2015_BFng3385_MOESM25_ESM.xls	Chen, K., Chen, Z., Wu, D. et al. Broad H3K4me3 is associated with increased transcription elongation and enhancer activity at tumor-suppressor genes. Nat Genet 47, 1149–1157 (2015). https://doi.org/10.1038/ng.3385
Chromation Openness	Fig. 1a,e,h; Fig. 2h;Fig. S2b-d; Fig. 6h	DNase-Seq	Human	ENCFF001BNW,ENCFF001BNX,ENCFF001DOK,ENCFF001BOA,ENCFF001BOB,ENCFF001BNY,ENCFF001BNZ,	biological_rep1	HUVEC	https://www.encodeproject.org/	Carrie A Davis, et al. (2018). The Encyclopedia of DNA elements (ENCODE): data portal update. Nucleic Acids Res, 46(D1):D794-D801, doi: 10.1093/nar/gkx1081.
Chromation Openness	Fig. 1a,e,h; Fig. 2h;Fig. S2b-d; Fig. 6h	DNase-Seq	Human	ENCFF001DOL	biological_rep2	HUVEC	https://www.encodeproject.org/	Carrie A Davis, et al. (2018). The Encyclopedia of DNA elements (ENCODE): data portal update. Nucleic Acids Res, 46(D1):D794-D801, doi: 10.1093/nar/gkx1081.
Chromation Openness	Fig. 1a,e,h; Fig. 2h;Fig. S2b-d; Fig. 6h	DNase-Seq	Human	ENCFF001BLS	biological_rep1	dermis blood vessel EC	https://www.encodeproject.org/	Carrie A Davis, et al. (2018). The Encyclopedia of DNA elements (ENCODE): data portal update. Nucleic Acids Res, 46(D1):D794-D801, doi: 10.1093/nar/gkx1081.
Chromation Openness	Fig. 1a,e,h; Fig. 2h;Fig. S2b-d; Fig. 6h	DNase-Seq	Human	ENCFF001DHC	biological_rep2	dermis blood vessel EC	https://www.encodeproject.org/	Carrie A Davis, et al. (2018). The Encyclopedia of DNA elements (ENCODE): data portal update. Nucleic Acids Res, 46(D1):D794-D801, doi: 10.1093/nar/gkx1081.
Chromation Openness	Fig. 1a,e,h; Fig. 2h;Fig. S2b-d; Fig. 6h	DNase-Seq	Human	ENCFF001DMH	biological_rep1	glomerular EC	https://www.encodeproject.org/	Carrie A Davis, et al. (2018). The Encyclopedia of DNA elements (ENCODE): data portal update. Nucleic Acids Res, 46(D1):D794-D801, doi: 10.1093/nar/gkx1081.
Chromation Openness	Fig. 1a,e,h; Fig. 2h;Fig. S2b-d; Fig. 6h	DNase-Seq	Human	ENCFF001DMG	biological_rep2	glomerular EC	https://www.encodeproject.org/	Carrie A Davis, et al. (2018). The Encyclopedia of DNA elements (ENCODE): data portal update. Nucleic Acids Res, 46(D1):D794-D801, doi: 10.1093/nar/gkx1081.
Chromation Openness	Fig. 1a,e,h; Fig. 2h;Fig. S2b-d; Fig. 6h	DNase-Seq	Human	ENCFF001DJP,ENCFF001DJQ	biological_rep1	pulmonary artery EC	https://www.encodeproject.org/	Carrie A Davis, et al. (2018). The Encyclopedia of DNA elements (ENCODE): data portal update. Nucleic Acids Res, 46(D1):D794-D801, doi: 10.1093/nar/gkx1081.
Chromation Openness	Fig. 1a,e,h; Fig. 2h;Fig. S2b-d; Fig. 6h	DNase-Seq	Human	ENCFF001BGT,ENCFF001BGU,ENCFF001BGV,ENCFF001DJL	biological_rep1	lung lymphatic vessel EC	https://www.encodeproject.org/	Carrie A Davis, et al. (2018). The Encyclopedia of DNA elements (ENCODE): data portal update. Nucleic Acids Res, 46(D1):D794-D801, doi: 10.1093/nar/gkx1081.
Chromation Openness	Fig. 1a,e,h; Fig. 2h;Fig. S2b-d; Fig. 6h	DNase-Seq	Human	ENCFF001DJK	biological_rep2	lung lymphatic vessel EC	https://www.encodeproject.org/	Carrie A Davis, et al. (2018). The Encyclopedia of DNA elements (ENCODE): data portal update. Nucleic Acids Res, 46(D1):D794-D801, doi: 10.1093/nar/gkx1081.
Chromation Openness	Fig. 1a,e,h; Fig. 2h;Fig. S2b-d; Fig. 6h	DNase-Seq	Human	ENCFF001DHX	biological_rep1	dermis lymphatic vessel EC	https://www.encodeproject.org/	Carrie A Davis, et al. (2018). The Encyclopedia of DNA elements (ENCODE): data portal update. Nucleic Acids Res, 46(D1):D794-D801, doi: 10.1093/nar/gkx1081.
Chromation Openness	Fig. 1a,e,h; Fig. 2h;Fig. S2b-d; Fig. 6h	DNase-Seq	Human	ENCFF001DHW	biological_rep2	dermis lymphatic vessel EC	https://www.encodeproject.org/	Carrie A Davis, et al. (2018). The Encyclopedia of DNA elements (ENCODE): data portal update. Nucleic Acids Res, 46(D1):D794-D801, doi: 10.1093/nar/gkx1081.
Chromation Openness	Fig. S2b	DNase-Seq	Human	ENCFF001CVK	biological_rep1	H1-hESC	https://www.encodeproject.org/	Carrie A Davis, et al. (2018). The Encyclopedia of DNA elements (ENCODE): data portal update. Nucleic Acids Res, 46(D1):D794-D801, doi: 10.1093/nar/gkx1081.
Chromation Openness	Fig. S2b	DNase-Seq	Human	ENCFF001BAJ	biological_rep1	H7-hESC	https://www.encodeproject.org/	Carrie A Davis, et al. (2018). The Encyclopedia of DNA elements (ENCODE): data portal update. Nucleic Acids Res, 46(D1):D794-D801, doi: 10.1093/nar/gkx1081.
Chromation Openness	Fig. S2b	DNase-Seq	Human	ENCFF001CXB	biological_rep2	H7-hESC	https://www.encodeproject.org/	Carrie A Davis, et al. (2018). The Encyclopedia of DNA elements (ENCODE): data portal update. Nucleic Acids Res, 46(D1):D794-D801, doi: 10.1093/nar/gkx1081.
Chromation Openness	Fig. S2b	DNase-Seq	Human	ENCFF561COV,ENCFF399AJD,ENCFF313HSR	biological_rep1	ELF-1	https://www.encodeproject.org/	Carrie A Davis, et al. (2018). The Encyclopedia of DNA elements (ENCODE): data portal update. Nucleic Acids Res, 46(D1):D794-D801, doi: 10.1093/nar/gkx1081.
Chromation Openness	Fig. S2b	DNase-Seq	Human	ENCFF763MIQ,ENCFF733PHT,ENCFF724ZTC	biological_rep2	ELF-1	https://www.encodeproject.org/	Carrie A Davis, et al. (2018). The Encyclopedia of DNA elements (ENCODE): data portal update. Nucleic Acids Res, 46(D1):D794-D801, doi: 10.1093/nar/gkx1081.
Chromation Openness	Fig. S2b	DNase-Seq	Human	ENCFF204ZMP,ENCFF430RFL,ENCFF428VOH,ENCFF569IRW	biological_rep1	H-9	https://www.encodeproject.org/	Carrie A Davis, et al. (2018). The Encyclopedia of DNA elements (ENCODE): data portal update. Nucleic Acids Res, 46(D1):D794-D801, doi: 10.1093/nar/gkx1081.
Chromation Openness	Fig. S2b	DNase-Seq	Human	ENCFF839KXF,ENCFF669ING,ENCFF941JPX,ENCFF154DMJ	biological_rep2	H-9	https://www.encodeproject.org/	Carrie A Davis, et al. (2018). The Encyclopedia of DNA elements (ENCODE): data portal update. Nucleic Acids Res, 46(D1):D794-D801, doi: 10.1093/nar/gkx1081.
Chromation Openness	Fig. S2b	DNase-Seq	Human	ENCFF001CMY	biological_rep1	pedal digit skin FB	https://www.encodeproject.org/	Carrie A Davis, et al. (2018). The Encyclopedia of DNA elements (ENCODE): data portal update. Nucleic Acids Res, 46(D1):D794-D801, doi: 10.1093/nar/gkx1081.
Chromation Openness	Fig. S2b	DNase-Seq	Human	ENCFF001CMZ	biological_rep2	pedal digit skin FB	https://www.encodeproject.org/	Carrie A Davis, et al. (2018). The Encyclopedia of DNA elements (ENCODE): data portal update. Nucleic Acids Res, 46(D1):D794-D801, doi: 10.1093/nar/gkx1081.
Chromation Openness	Fig. S2b	DNase-Seq	Human	ENCFF001COU	biological_rep1	foreskin FB	https://www.encodeproject.org/	Carrie A Davis, et al. (2018). The Encyclopedia of DNA elements (ENCODE): data portal update. Nucleic Acids Res, 46(D1):D794-D801, doi: 10.1093/nar/gkx1081.
Chromation Openness	Fig. S2b	DNase-Seq	Human	ENCFF393PQT,ENCFF348QHI,ENCFF480CMA	biological_rep2	foreskin FB	https://www.encodeproject.org/	Carrie A Davis, et al. (2018). The Encyclopedia of DNA elements (ENCODE): data portal update. Nucleic Acids Res, 46(D1):D794-D801, doi: 10.1093/nar/gkx1081.
Chromation Openness	Fig. S2b	DNase-Seq	Human	ENCFF001CMF	biological_rep1	upper leg skin FB	https://www.encodeproject.org/	Carrie A Davis, et al. (2018). The Encyclopedia of DNA elements (ENCODE): data portal update. Nucleic Acids Res, 46(D1):D794-D801, doi: 10.1093/nar/gkx1081.
Chromation Openness	Fig. S2b	DNase-Seq	Human	ENCFF001CMG	biological_rep2	upper leg skin FB	https://www.encodeproject.org/	Carrie A Davis, et al. (2018). The Encyclopedia of DNA elements (ENCODE): data portal update. Nucleic Acids Res, 46(D1):D794-D801, doi: 10.1093/nar/gkx1081.
Chromation Openness	Fig. S2b	DNase-Seq	Human	ENCFF001AQE,ENCFF001CNU	biological_rep1	skin of abdomen FB	https://www.encodeproject.org/	Carrie A Davis, et al. (2018). The Encyclopedia of DNA elements (ENCODE): data portal update. Nucleic Acids Res, 46(D1):D794-D801, doi: 10.1093/nar/gkx1081.
Chromation Openness	Fig. S2b	DNase-Seq	Human	ENCFF001AQF,ENCFF001AQG,ENCFF001CNV	biological_rep2	skin of abdomen FB	https://www.encodeproject.org/	Carrie A Davis, et al. (2018). The Encyclopedia of DNA elements (ENCODE): data portal update. Nucleic Acids Res, 46(D1):D794-D801, doi: 10.1093/nar/gkx1081.
Chromation Openness	Fig. S2b	DNase-Seq	Human	ENCFF001CSH,ENCFF001CSM,ENCFF001CSL,ENCFF001CSI,ENCFF001CSJ,ENCFF001CSK,ENCFF001CSN,ENCFF001CSO,ENCFF001CSP	biological_rep1	skin FB	https://www.encodeproject.org/	Carrie A Davis, et al. (2018). The Encyclopedia of DNA elements (ENCODE): data portal update. Nucleic Acids Res, 46(D1):D794-D801, doi: 10.1093/nar/gkx1081.
Chromation Openness	Fig. S2b	DNase-Seq	Human	ENCFF001CSR,ENCFF001CSS,ENCFF001CSU,ENCFF001CST,ENCFF001CSW,ENCFF001CSV,ENCFF001CSX,ENCFF001CSY,ENCFF001CSZ	biological_rep2	skin FB	https://www.encodeproject.org/	Carrie A Davis, et al. (2018). The Encyclopedia of DNA elements (ENCODE): data portal update. Nucleic Acids Res, 46(D1):D794-D801, doi: 10.1093/nar/gkx1081.
Gene Expression	Fig. 1g,j,k;Fig. 2d; Fig. 6a,c,m	RNA-Seq	Human	ENCFF000GRN,ENCFF000GSB	biological_rep1	HUVEC	https://www.encodeproject.org/	Carrie A Davis, et al. (2018). The Encyclopedia of DNA elements (ENCODE): data portal update. Nucleic Acids Res, 46(D1):D794-D801, doi: 10.1093/nar/gkx1081.
Gene Expression	Fig. 1g,j,k;Fig. 2d; Fig. 6a,c,m	RNA-Seq	Human	ENCFF000GSA,ENCFF000GTA	biological_rep2	HUVEC	https://www.encodeproject.org/	Carrie A Davis, et al. (2018). The Encyclopedia of DNA elements (ENCODE): data portal update. Nucleic Acids Res, 46(D1):D794-D801, doi: 10.1093/nar/gkx1081.
Gene Expression	Fig. S2e	RNA-Seq	Human	ENCFF001QZG	biological_rep1	dermis blood vessel EC	https://www.encodeproject.org/	Carrie A Davis, et al. (2018). The Encyclopedia of DNA elements (ENCODE): data portal update. Nucleic Acids Res, 46(D1):D794-D801, doi: 10.1093/nar/gkx1081.
Gene Expression	Fig. S2e	RNA-Seq	Human	ENCFF001RAQ	biological_rep2	dermis blood vessel EC	https://www.encodeproject.org/	Carrie A Davis, et al. (2018). The Encyclopedia of DNA elements (ENCODE): data portal update. Nucleic Acids Res, 46(D1):D794-D801, doi: 10.1093/nar/gkx1081.
Gene Expression	Fig. S2e	RNA-Seq	Human	ENCFF605VBT	biological_rep1	glomerular EC	https://www.encodeproject.org/	Carrie A Davis, et al. (2018). The Encyclopedia of DNA elements (ENCODE): data portal update. Nucleic Acids Res, 46(D1):D794-D801, doi: 10.1093/nar/gkx1081.
Gene Expression	Fig. S2e	RNA-Seq	Human	ENCFF509JLH	biological_rep2	glomerular EC	https://www.encodeproject.org/	Carrie A Davis, et al. (2018). The Encyclopedia of DNA elements (ENCODE): data portal update. Nucleic Acids Res, 46(D1):D794-D801, doi: 10.1093/nar/gkx1081.
Gene Expression	Fig. S2e	RNA-Seq	Human	ENCFF001QZU	biological_rep1	pulmonary artery EC	https://www.encodeproject.org/	Carrie A Davis, et al. (2018). The Encyclopedia of DNA elements (ENCODE): data portal update. Nucleic Acids Res, 46(D1):D794-D801, doi: 10.1093/nar/gkx1081.
Gene Expression	Fig. S2e	RNA-Seq	Human	ENCFF001RCE	biological_rep2	pulmonary artery EC	https://www.encodeproject.org/	Carrie A Davis, et al. (2018). The Encyclopedia of DNA elements (ENCODE): data portal update. Nucleic Acids Res, 46(D1):D794-D801, doi: 10.1093/nar/gkx1081.
Gene Expression	Fig. S2e	RNA-Seq	Human	ENCFF001RBG	biological_rep1	lung lymphatic vessel EC	https://www.encodeproject.org/	Carrie A Davis, et al. (2018). The Encyclopedia of DNA elements (ENCODE): data portal update. Nucleic Acids Res, 46(D1):D794-D801, doi: 10.1093/nar/gkx1081.
Gene Expression	Fig. S2e	RNA-Seq	Human	ENCFF001RBW	biological_rep2	lung lymphatic vessel EC	https://www.encodeproject.org/	Carrie A Davis, et al. (2018). The Encyclopedia of DNA elements (ENCODE): data portal update. Nucleic Acids Res, 46(D1):D794-D801, doi: 10.1093/nar/gkx1081.
Gene Expression	Fig. S2e	RNA-Seq	Human	ENCFF001RAW	biological_rep1	dermis lymphatic vessel EC	https://www.encodeproject.org/	Carrie A Davis, et al. (2018). The Encyclopedia of DNA elements (ENCODE): data portal update. Nucleic Acids Res, 46(D1):D794-D801, doi: 10.1093/nar/gkx1081.
Gene Expression	Fig. S2e	RNA-Seq	Human	ENCFF001RAW	biological_rep2	dermis lymphatic vessel EC	https://www.encodeproject.org/	Carrie A Davis, et al. (2018). The Encyclopedia of DNA elements (ENCODE): data portal update. Nucleic Acids Res, 46(D1):D794-D801, doi: 10.1093/nar/gkx1081.
Gene Expression	Fig. 1j,k; Fig. 6a,c,m	RNA-Seq	Human	ENCFF000FEU,ENCFF000FFF	biological_rep1	h1-hESC	https://www.encodeproject.org/	Carrie A Davis, et al. (2018). The Encyclopedia of DNA elements (ENCODE): data portal update. Nucleic Acids Res, 46(D1):D794-D801, doi: 10.1093/nar/gkx1081.
Gene Expression	Fig. 1j,k; Fig. 6a,c,m	RNA-Seq	Human	ENCFF000FET, ENCFF000FFG	biological_rep2	h1-hESC	https://www.encodeproject.org/	Carrie A Davis, et al. (2018). The Encyclopedia of DNA elements (ENCODE): data portal update. Nucleic Acids Res, 46(D1):D794-D801, doi: 10.1093/nar/gkx1081.
Gene Expression	Fig. 2b	RNA-Seq	Human	GSM2241856	biological_rep1	mESC_day0	http://www.ncbi.nlm.nih.gov/geo/	Wing Tak Wong, et al. (2017). Discovery of novel determinants of endothelial lineage using chimeric heterokaryons. eLife, 6: e23588, doi: 10.7554/eLife.23588.
Gene Expression	Fig. 2b	RNA-Seq	Human	GSM2241857	biological_rep2	mESC_day0	http://www.ncbi.nlm.nih.gov/geo/	Wing Tak Wong, et al. (2017). Discovery of novel determinants of endothelial lineage using chimeric heterokaryons. eLife, 6: e23588, doi: 10.7554/eLife.23588.
Gene Expression	Fig. 2b	RNA-Seq	Human	GSM2241858	biological_rep1	mESC_day4	http://www.ncbi.nlm.nih.gov/geo/	Wing Tak Wong, et al. (2017). Discovery of novel determinants of endothelial lineage using chimeric heterokaryons. eLife, 6: e23588, doi: 10.7554/eLife.23588.
Gene Expression	Fig. 2b	RNA-Seq	Human	GSM2241859	biological_rep2	mESC_day4	http://www.ncbi.nlm.nih.gov/geo/	Wing Tak Wong, et al. (2017). Discovery of novel determinants of endothelial lineage using chimeric heterokaryons. eLife, 6: e23588, doi: 10.7554/eLife.23588.
Gene Expression	Fig. 2b	RNA-Seq	Human	GSM2241860	biological_rep1	mESC_day8	http://www.ncbi.nlm.nih.gov/geo/	Wing Tak Wong, et al. (2017). Discovery of novel determinants of endothelial lineage using chimeric heterokaryons. eLife, 6: e23588, doi: 10.7554/eLife.23588.
Gene Expression	Fig. 2b	RNA-Seq	Human	GSM2241861	biological_rep2	mESC_day8	http://www.ncbi.nlm.nih.gov/geo/	Wing Tak Wong, et al. (2017). Discovery of novel determinants of endothelial lineage using chimeric heterokaryons. eLife, 6: e23588, doi: 10.7554/eLife.23588.
Gene Expression	Fig. 2c	RNA-Seq	Human	GSM2241862, GSM2241863	biological_rep1	CoCulture	http://www.ncbi.nlm.nih.gov/geo/	Wing Tak Wong, et al. (2017). Discovery of novel determinants of endothelial lineage using chimeric heterokaryons. eLife, 6: e23588, doi: 10.7554/eLife.23588.
Gene Expression	Fig. 2c	RNA-Seq	Human	GSM2241864	biological_rep1	Hetero_fuse_6hr	http://www.ncbi.nlm.nih.gov/geo/	Wing Tak Wong, et al. (2017). Discovery of novel determinants of endothelial lineage using chimeric heterokaryons. eLife, 6: e23588, doi: 10.7554/eLife.23588.
Gene Expression	Fig. 2c	RNA-Seq	Human	GSM2241865	biological_rep2	Hetero_fuse_6hr	http://www.ncbi.nlm.nih.gov/geo/	Wing Tak Wong, et al. (2017). Discovery of novel determinants of endothelial lineage using chimeric heterokaryons. eLife, 6: e23588, doi: 10.7554/eLife.23588.
Gene Expression	Fig. 2c	RNA-Seq	Human	GSM2241866	biological_rep3	Hetero_fuse_6hr	http://www.ncbi.nlm.nih.gov/geo/	Wing Tak Wong, et al. (2017). Discovery of novel determinants of endothelial lineage using chimeric heterokaryons. eLife, 6: e23588, doi: 10.7554/eLife.23588.
Gene Expression	Fig. 2c	RNA-Seq	Human	GSM2241867	biological_rep1	Hetero_fuse_12hr	http://www.ncbi.nlm.nih.gov/geo/	Wing Tak Wong, et al. (2017). Discovery of novel determinants of endothelial lineage using chimeric heterokaryons. eLife, 6: e23588, doi: 10.7554/eLife.23588.
Gene Expression	Fig. 2c	RNA-Seq	Human	GSM2241868	biological_rep2	Hetero_fuse_12hr	http://www.ncbi.nlm.nih.gov/geo/	Wing Tak Wong, et al. (2017). Discovery of novel determinants of endothelial lineage using chimeric heterokaryons. eLife, 6: e23588, doi: 10.7554/eLife.23588.
Gene Expression	Fig. 2c	RNA-Seq	Human	GSM2241869	biological_rep3	Hetero_fuse_12hr	http://www.ncbi.nlm.nih.gov/geo/	Wing Tak Wong, et al. (2017). Discovery of novel determinants of endothelial lineage using chimeric heterokaryons. eLife, 6: e23588, doi: 10.7554/eLife.23588.
Gene Expression	Fig. 2c	RNA-Seq	Human	GSM2241870	biological_rep1	Hetero_fuse_24hr	http://www.ncbi.nlm.nih.gov/geo/	Wing Tak Wong, et al. (2017). Discovery of novel determinants of endothelial lineage using chimeric heterokaryons. eLife, 6: e23588, doi: 10.7554/eLife.23588.
Gene Expression	Fig. 2c	RNA-Seq	Human	GSM2241871	biological_rep2	Hetero_fuse_24hr	http://www.ncbi.nlm.nih.gov/geo/	Wing Tak Wong, et al. (2017). Discovery of novel determinants of endothelial lineage using chimeric heterokaryons. eLife, 6: e23588, doi: 10.7554/eLife.23588.
Gene Expression	Fig. 2c	RNA-Seq	Human	GSM2241872	biological_rep3	Hetero_fuse_24hr	http://www.ncbi.nlm.nih.gov/geo/	Wing Tak Wong, et al. (2017). Discovery of novel determinants of endothelial lineage using chimeric heterokaryons. eLife, 6: e23588, doi: 10.7554/eLife.23588.
Gene Expression	Fig. 2d	microarray	Human	GSM1047770	biological_rep1	Induced endothelial cells from CRL-2097	http://www.ncbi.nlm.nih.gov/geo/	Jun Li, et al. (2013). Conversion of human fibroblasts to functional endothelial cells by defined factors. Arterioscler Thromb Vasc Biol., 33(6):1366-75. doi: 10.1161/ATVBAHA.112.301167.
Gene Expression	Fig. 2d	microarray	Human	GSM1047771	biological_rep1	Induced endothelial cells from BJ	http://www.ncbi.nlm.nih.gov/geo/	Jun Li, et al. (2013). Conversion of human fibroblasts to functional endothelial cells by defined factors. Arterioscler Thromb Vasc Biol., 33(6):1366-75. doi: 10.1161/ATVBAHA.112.301167.
Gene Expression	Fig. 2d	microarray	Human	GSM1047772	Human	Human Umbilical Vein Endothelial Cells	http://www.ncbi.nlm.nih.gov/geo/	Jun Li, et al. (2013). Conversion of human fibroblasts to functional endothelial cells by defined factors. Arterioscler Thromb Vasc Biol., 33(6):1366-75. doi: 10.1161/ATVBAHA.112.301167.
Gene Expression	Fig. 2d	microarray	Human	GSM1047773	biological_rep1	Fibroblast	http://www.ncbi.nlm.nih.gov/geo/	Jun Li, et al. (2013). Conversion of human fibroblasts to functional endothelial cells by defined factors. Arterioscler Thromb Vasc Biol., 33(6):1366-75. doi: 10.1161/ATVBAHA.112.301167.
Gene Expression	Fig. 6a-c; Fig. 7b-e	RNA-Seq	Human	GSMXXX (self generated)	biological_rep1	HUVEC (MECOM KO)	http://www.ncbi.nlm.nih.gov/geo/	N/A
Gene Expression	Fig. 6a-c; Fig. 7b-e	RNA-Seq	Human	GSMXXX (self generated)	biological_rep2	HUVEC (MECOM KO)	http://www.ncbi.nlm.nih.gov/geo/	N/A
Gene Expression	Fig. 6a-c; Fig. 7b-e	RNA-Seq	Human	GSMXXX(self generated)	biological_rep1	HUVEC (Control)	http://www.ncbi.nlm.nih.gov/geo/	N/A
Gene Expression	Fig. 6a-c; Fig. 7b-e	RNA-Seq	Human	GSMXXX (self generated)	biological_rep2	HUVEC (Control)	http://www.ncbi.nlm.nih.gov/geo/	N/A
Gene Expression	Fig. 6a,c	microarray	Human	GSM619283	biological_rep1	Skov3 Evi1 siRNA	http://www.ncbi.nlm.nih.gov/geo/	Emilie A Bard-Chapeau, et al. (2012) Ecotopic viral integration site 1 (EVI1) regulates multiple cellular processes important for cancer and is a synergistic partner for FOS protein in invasive tumors, Proc Natl Acad Sci U S A, 109(6):2168-73. doi: 10.1073/pnas.1119229109.
Gene Expression	Fig. 6a,c	microarray	Human	GSM619287	biological_rep2	Skov3 Evi1 siRNA	http://www.ncbi.nlm.nih.gov/geo/	Emilie A Bard-Chapeau, et al. (2012) Ecotopic viral integration site 1 (EVI1) regulates multiple cellular processes important for cancer and is a synergistic partner for FOS protein in invasive tumors, Proc Natl Acad Sci U S A, 109(6):2168-73. doi: 10.1073/pnas.1119229109.
Gene Expression	Fig. 6a,c	microarray	Human	GSM619291	biological_rep3	Skov3 Evi1 siRNA	http://www.ncbi.nlm.nih.gov/geo/	Emilie A Bard-Chapeau, et al. (2012) Ecotopic viral integration site 1 (EVI1) regulates multiple cellular processes important for cancer and is a synergistic partner for FOS protein in invasive tumors, Proc Natl Acad Sci U S A, 109(6):2168-73. doi: 10.1073/pnas.1119229109.
Gene Expression	Fig. 6a,c	microarray	Human	GSM619295	biological_rep4	Skov3 Evi1 siRNA	http://www.ncbi.nlm.nih.gov/geo/	Emilie A Bard-Chapeau, et al. (2012) Ecotopic viral integration site 1 (EVI1) regulates multiple cellular processes important for cancer and is a synergistic partner for FOS protein in invasive tumors, Proc Natl Acad Sci U S A, 109(6):2168-73. doi: 10.1073/pnas.1119229109.
Gene Expression	Fig. 6a,c	microarray	Human	GSM619282	biological_rep1	Skov3 Control siRNA	http://www.ncbi.nlm.nih.gov/geo/	Emilie A Bard-Chapeau, et al. (2012) Ecotopic viral integration site 1 (EVI1) regulates multiple cellular processes important for cancer and is a synergistic partner for FOS protein in invasive tumors, Proc Natl Acad Sci U S A, 109(6):2168-73. doi: 10.1073/pnas.1119229109.
Gene Expression	Fig. 6a,c	microarray	Human	GSM619286	biological_rep2	Skov3 Control siRNA	http://www.ncbi.nlm.nih.gov/geo/	Emilie A Bard-Chapeau, et al. (2012) Ecotopic viral integration site 1 (EVI1) regulates multiple cellular processes important for cancer and is a synergistic partner for FOS protein in invasive tumors, Proc Natl Acad Sci U S A, 109(6):2168-73. doi: 10.1073/pnas.1119229109.
Gene Expression	Fig. 6a,c	microarray	Human	GSM619290	biological_rep3	Skov3 Control siRNA	http://www.ncbi.nlm.nih.gov/geo/	Emilie A Bard-Chapeau, et al. (2012) Ecotopic viral integration site 1 (EVI1) regulates multiple cellular processes important for cancer and is a synergistic partner for FOS protein in invasive tumors, Proc Natl Acad Sci U S A, 109(6):2168-73. doi: 10.1073/pnas.1119229109.
Gene Expression	Fig. 6a,c	microarray	Human	GSM619294	biological_rep4	Skov3 Control siRNA	http://www.ncbi.nlm.nih.gov/geo/	Emilie A Bard-Chapeau, et al. (2012) Ecotopic viral integration site 1 (EVI1) regulates multiple cellular processes important for cancer and is a synergistic partner for FOS protein in invasive tumors, Proc Natl Acad Sci U S A, 109(6):2168-73. doi: 10.1073/pnas.1119229109.
Single Cell Gene Expression	Fig. 3a-f	scRNA-Seq	Human	GSM3242729	biological_rep1	Day 8 of iPSC-EC Differentiation	http://www.ncbi.nlm.nih.gov/geo/	David T Paik, et al. (2018) Large-Scale Single-Cell RNA-Seq Reveals Molecular Signatures of Heterogeneous Populations of Human Induced Pluripotent Stem Cell-Derived Endothelial Cells, Circ Res., 123(4):443-450. doi: 10.1161/CIRCRESAHA.118.312913
Single Cell Gene Expression	Fig. 3a-f	scRNA-Seq	Human	GSM3242730	biological_rep1	Day 12 of iPSC-EC Differentiation	http://www.ncbi.nlm.nih.gov/geo/	David T Paik, et al. (2018) Large-Scale Single-Cell RNA-Seq Reveals Molecular Signatures of Heterogeneous Populations of Human Induced Pluripotent Stem Cell-Derived Endothelial Cells, Circ Res., 123(4):443-450. doi: 10.1161/CIRCRESAHA.118.312914
Chromation Contact Freqeuncy	Fig. 2g; Fig. 6k,l; Fig. 7h	Hi-C	Human	4DNFI9VXTBE2	N/A	HUVEC	https://data.4dnucleome.org/	Suhas S P Rao, et al. (2014) A 3D map of the human genome at kilobase resolution reveals principles of chromatin looping. Cell, 159(7):1665-80. doi: 10.1016/j.cell.2014.11.021.
Chromation Contact Freqeuncy	Fig. 6k,l	Hi-C	Human	4DNFIOX3BGNE	N/A	h1-hESC	https://data.4dnucleome.org/	N/A
Chromation Openness	Fig S3b	DNase-Seq	Human	45015; GSM736575	N/A	HUVEC	http://cistrome.org/db/#/; http://www.ncbi.nlm.nih.gov/geo/	Thurman, Robert E., et al. (2012) The accessible chromatin landscape of the human genome. Nature, 489(7414), pp.75-82.
Chromation Openness	Fig S3b	DNase-Seq	Human	44995; GSM1024763	N/A	HPAEC	http://cistrome.org/db/#/; http://www.ncbi.nlm.nih.gov/geo/	Thurman, Robert E., et al. (2012) The accessible chromatin landscape of the human genome. Nature, 489(7414), pp.75-82.
Chromation Openness	Fig S3b	DNase-Seq	Human	44908; GSM1024770	N/A	HPC	http://cistrome.org/db/#/; http://www.ncbi.nlm.nih.gov/geo/	Thurman, Robert E., et al. (2012) The accessible chromatin landscape of the human genome. Nature, 489(7414), pp.75-82.
Chromation Openness	Fig S3b	DNase-Seq	Human	62395; ENCSR564JUY	N/A	HPC	http://cistrome.org/db/#/; http://www.ncbi.nlm.nih.gov/geo/	Davis, Carrie A., et al. (2018). The Encyclopedia of DNA elements (ENCODE): data portal update. Nucleic acids research, 46(D1), D794-D801.
Chromation Openness	Fig S3b	DNase-Seq	Human	3149; GSM665836	N/A	Myeloid Progenitor CD56+	http://cistrome.org/db/#/; http://www.ncbi.nlm.nih.gov/geo/	Bernstein, Bradley E., et al. (2010). The NIH roadmap epigenomics mapping consortium. Nature biotechnology, 28(10), 1045-1048.
Chromation Openness	Fig S3b	DNase-Seq	Human	3217; GSM493386	N/A	Myeloid Progenitor CD34+	http://cistrome.org/db/#/; http://www.ncbi.nlm.nih.gov/geo/	Bernstein, Bradley E., et al. (2010). The NIH roadmap epigenomics mapping consortium. Nature biotechnology, 28(10), 1045-1048.
Chromation Openness	Fig S3b	DNase-Seq	Human	3123; GSM701508	N/A	Natural Killer Cell	http://cistrome.org/db/#/; http://www.ncbi.nlm.nih.gov/geo/	Bernstein, Bradley E., et al. (2010). The NIH roadmap epigenomics mapping consortium. Nature biotechnology, 28(10), 1045-1048.
Chromation Openness	Fig S3b	DNase-Seq	Human	3142; GSM701489	N/A	CD4 T Cell	http://cistrome.org/db/#/; http://www.ncbi.nlm.nih.gov/geo/	Bernstein, Bradley E., et al. (2010). The NIH roadmap epigenomics mapping consortium. Nature biotechnology, 28(10), 1045-1048.
Chromation Openness	Fig S3b	DNase-Seq	Human	3147; GSM665838	N/A	CD8 T Cell	http://cistrome.org/db/#/; http://www.ncbi.nlm.nih.gov/geo/	Bernstein, Bradley E., et al. (2010). The NIH roadmap epigenomics mapping consortium. Nature biotechnology, 28(10), 1045-1048.
Chromation Openness	Fig S3b	DNase-Seq	Human	44906; GSM1024765	N/A	B Cell	http://cistrome.org/db/#/; http://www.ncbi.nlm.nih.gov/geo/	Thurman, Robert E., et al. (2012) The accessible chromatin landscape of the human genome. Nature, 489(7414), pp.75-82.
Chromation Openness	Fig S3b	DNase-Seq	Human	47605; GSM1251562	N/A	B Lymphoma	http://cistrome.org/db/#/; http://www.ncbi.nlm.nih.gov/geo/	Kreher, Stephan, et al. (2014). Mapping of transcription factor motifs in active chromatin identifies IRF5 as key regulator in classical Hodgkin lymphoma. Proceedings of the National Academy of Sciences, 111(42), E4513-E4522.
Gene Expression	Fig S3c	RNA-Seq	Human	N/A	N/A	Arterial_Endothelial_Cell; B-Lymphocyte; Endocardium; Erythroid_progenitor; HUVEC; Hematopoietic_Progenitors; Hemogenic_Endothelial_Cell; Lymphatic_Endothelial_Cells; Macrophages; Myeloblast; Natural_Killer_Cell; Neutrophils; T-Lymphocyte; Venous_Endothelial_Cells	https://maayanlab.cloud/archs4/	Lachmann A et al., (2018) Massive mining of publicly available RNA-seq data from human and mouse. Nature Communications 9. Article number: 1366, doi:10.1038/s41467-018-03751-6
Single Cell Gene Expression	Fig S4e	scRNA-Seq	Human	GSM3814885	N/A	Day 0 of iPSC-EC Differentiation	http://www.ncbi.nlm.nih.gov/geo/	Ian R McCracken, et al. (2020) Transcriptional dynamics of pluripotent stem cell-derived endothelial cell differentiation revealed by single-cell RNA sequencing. Eur Heart J., MLA McCracken, Ian R., et al. "Transcriptional dynamics of pluripotent stem cell-derived endothelial cell differentiation revealed by single-cell RNA sequencing." European Heart Journal 41.9 1024-1036. doi: 10.1093/eurheart…
Single Cell Gene Expression	Fig S4e	scRNA-Seq	Human	GSM3814886	N/A	Day 4 of iPSC-EC Differentiation	http://www.ncbi.nlm.nih.gov/geo/	Ian R McCracken, et al. (2020) Transcriptional dynamics of pluripotent stem cell-derived endothelial cell differentiation revealed by single-cell RNA sequencing. Eur Heart J., MLA McCracken, Ian R., et al. "Transcriptional dynamics of pluripotent stem cell-derived endothelial cell differentiation revealed by single-cell RNA sequencing." European Heart Journal 41.9 1024-1036. doi: 10.1093/eurheart…
Single Cell Gene Expression	Fig S4e	scRNA-Seq	Human	GSM3814887	N/A	Day 6 of iPSC-EC Differentiation	http://www.ncbi.nlm.nih.gov/geo/	Ian R McCracken, et al. (2020) Transcriptional dynamics of pluripotent stem cell-derived endothelial cell differentiation revealed by single-cell RNA sequencing. Eur Heart J., MLA McCracken, Ian R., et al. "Transcriptional dynamics of pluripotent stem cell-derived endothelial cell differentiation revealed by single-cell RNA sequencing." European Heart Journal 41.9 1024-1036. doi: 10.1093/eurheart…
Single Cell Gene Expression	Fig S4e	scRNA-Seq	Human	GSM3814888	biological_rep1	Day 8 of iPSC-EC Differentiation	http://www.ncbi.nlm.nih.gov/geo/	Ian R McCracken, et al. (2020) Transcriptional dynamics of pluripotent stem cell-derived endothelial cell differentiation revealed by single-cell RNA sequencing. Eur Heart J., MLA McCracken, Ian R., et al. "Transcriptional dynamics of pluripotent stem cell-derived endothelial cell differentiation revealed by single-cell RNA sequencing." European Heart Journal 41.9 1024-1036. doi: 10.1093/eurheart…
Single Cell Gene Expression	Fig S4e	scRNA-Seq	Human	GSM3814889	biological_rep2	Day 8 of iPSC-EC Differentiation	http://www.ncbi.nlm.nih.gov/geo/	Ian R McCracken, et al. (2020) Transcriptional dynamics of pluripotent stem cell-derived endothelial cell differentiation revealed by single-cell RNA sequencing. Eur Heart J., MLA McCracken, Ian R., et al. "Transcriptional dynamics of pluripotent stem cell-derived endothelial cell differentiation revealed by single-cell RNA sequencing." European Heart Journal 41.9 1024-1036. doi: 10.1093/eurheart…
Single Cell Gene Expression	Fig S4e	scRNA-Seq	Human	GSM3814890	biological_rep3	Day 8 of iPSC-EC Differentiation	http://www.ncbi.nlm.nih.gov/geo/	Ian R McCracken, et al. (2020) Transcriptional dynamics of pluripotent stem cell-derived endothelial cell differentiation revealed by single-cell RNA sequencing. Eur Heart J., MLA McCracken, Ian R., et al. "Transcriptional dynamics of pluripotent stem cell-derived endothelial cell differentiation revealed by single-cell RNA sequencing." European Heart Journal 41.9 1024-1036. doi: 10.1093/eurheart…
Single Cell Gene Expression	Fig S4e	scRNA-Seq	Human	GSM3814891	N/A	Day 12 of iPSC-EC Differentiation	http://www.ncbi.nlm.nih.gov/geo/	Ian R McCracken, et al. (2020) Transcriptional dynamics of pluripotent stem cell-derived endothelial cell differentiation revealed by single-cell RNA sequencing. Eur Heart J., MLA McCracken, Ian R., et al. "Transcriptional dynamics of pluripotent stem cell-derived endothelial cell differentiation revealed by single-cell RNA sequencing." European Heart Journal 41.9 1024-1036. doi: 10.1093/eurheart…
