# Supplementary material for: Epigenetic landscape reveals MECOM as an endothelial lineage regulator
Source: Nat Commun. 2023 Apr 25;14:2390. doi: 10.1038/s41467-023-38002-w (PMC10130150; doi:10.1038/s41467-023-38002-w)
Supplement: Supplementary file 9 — Source Data [file 41467_2023_38002_MOESM9_ESM.xlsx]

## Sheet: Figure 1
gene	ES_rep1	ES_rep2	Day4_rep1	Day4_rep2	Day8_rep1	Day8_rep2
Mecom	0.147619	0.0946528	0.339205	0.174091	11.6089	11.3315
gene	Culture6h	Culture24h	Fusion6h_rep1	Fusion6h_rep2	Fusion6h_rep3	Fusion12h_rep1	Fusion12h_rep2	Fusion12h_rep3	Fusion24h_rep1	Fusion24h_rep2	Fusion24h_rep3
Mecom	1.30226	1.19329	14.2197	15.3218	14.6817	12.0394	11.9141	12.3802	7.07242	7.96292	7.47956

## Sheet: Figure 2
Figure 2 e, g, h, I, j, k
gene expression
		CT	MECOM KO			FACS percentage	CT	MECOM KO
	2023-10-04	0.0341371	0.804679				8.5	1.12
		0.020298	1.18139				9.08	0.44
		0.02013	1.03418				9.29	0.47
		0.0221659	0.97975
	SOX2	0	1.00482
		0	0.826988
		0	1.13441
		0	1.03379
	eNOS	0.853362	0.415589
		0.874924	0.37533
		1.21523	0.404505
		1.06086	0.157697
	vWF	1.33392	0
		0.694322	0
		0.971759	0
	MECOM	1.00991	0
		0.76	0
		1.13843	0
		1.12705	0

## Sheet: Figure 3
Figure 3 c, d
Tube Formation
		branches points	branches lenght		branches points			branches lenght
					mean	SD		mean	SD
c1	Control-1	62	4.636		61.25	6.18466		4.60125	0.263491
c2	Control-2	53	4.225
c3	Control-3	62	4.712
C4	Control-4	68	4.832
3-1-tr	MECOM-g1-1	36	2.305		36.3333	1.52753		2.81867	0.611449
3-3-tr	MECOM-g1-2	35	3.495
3-6-tr	MECOM-g1-3	38	2.656
4-2-tr	MECOM-g2-1	30	1.873		28.5	1.29099		2.229	0.403758
4-3-tr	MECOM-g2-2	28	2.688
4-5-tr	MECOM-g2-3	29	2.448
4-6-tr	MECOM-g2-4	27	1.907
Figure 3 f
Migration
0h
	mean	SD	N
control	457	6	3
mecom g1	472	14	3
mecom g2	459	2	3
6h
	mean	SD	N
control	347	18	3
mecom g1	405	23	3
mecom g2	430	27	3
12h
	mean	SD	N
control	117	23	3
mecom g1	262	27	3
mecom g2	266	36	3
Figure 3g
LDL uptake
				Mean	SD		Normalized
c1	10675		Control	10592.3	235.289		1.00784
c2	10650						1.00548
c3	10945						1.03333
c4	10364						0.978474
c5	10626						1.00321
c6	10294						0.971866
			Normalized with control
						mean	SD
g11-1	2718		MECOM-g1	0.256609		0.289747	0.0607801
g11-2	2677			0.252738
g11-3	3812			0.359894
g12-1	3761		MECOM-g2	0.355079		0.290597	0.0558441
g12-2	2739			0.258591
g12-3	2734			0.258119
Figure 3h
NO production
	control	Mecom KO-1	Mecom KO-2
	1.121	0.896	0.837
	1.109	0.884	0.865
	1.09	0.948	0.843
mean	1.10667	0.909333	0.848333
SD	0.0156312	0.0340196	0.0147422
Figure 3i
Proliferation
HUVEC 24H
	control	MECOM-g1	MECOM-g2
	11411	27889	9901
	13352	27919	7889
	19835	31996	10148
	17617	24702	9386
mean	15553.8	28126.5	9331
HUVEC 48H
	control	MECOM-g1	MECOM-g3
	21991	30492	10329
	25276	33321	10188
	26243	28771	9968
	24900	34063	9678
	1.41394	1.08412	1.10696
	1.62515	1.1847	1.09184
	1.68733	1.02293	1.06827
	1.60098	1.21109	1.03719
MEAN	1.58185	1.12571	1.07606
SD	0.117701	0.0876778	0.0304162
HUVEC 72H
	control	MECOM-g1	MECOM-g3
	25102	39379	10088
	27207	38796	12228
	28691	40849	11882
	1.61397	1.40009	1.08113
	1.74931	1.37936	1.31047
	1.84472	1.45236	1.27339
MEAN	1.736	1.4106	1.22166
SD	0.115954	0.0376148	0.123111

## Sheet: Figure 4
Figure 4d
fli1:egfp	fli1:egfp;mecom-/-
0.95	0.001
0.83	0.005
1.14	0.003
0.98	0.003
0.91	0.001
1.03	0.002
Figure 4g
fli1:egfp	fli1:egfp;mecom-/-
75	46
88	21
96	33
76	25
76	25
81	26
83	29
89	33
82	30
85	35
79	37
89	48
90	42
96	43
93	36
92	35
92	33
88	27
84	32
87	26
87	28
89	35
88	32
84	35
86	36
	33
	34
	38
Figure 4h
fli1:egfp	fli1:egfp;mecom-/-
950	250
1130	630
1560	450
1110	280
1230	310
1500	550
1460	580
1420	340
1010	450
980	470
1330	560
1080	610
1190	590
1250	280
1470	330
1250	360
1220	320
1190	270
1080	550
1020	600
1320	570
1390	360
1030	470
980	440
1250	380
1250	410
1100	400
1220	370
990	510
1460	460
	550
	370
	570
Figure 4i
	Normal	Inhibition
fli1:egfp	20 (95.24%)	1 (4.76%)
fli1:egfp;mecom-/-	1 (5.88%)	16 (94.12%)

## Sheet: Figure 5
Figure 5 k, i
3C-primer 1
	A1-6	B1-6	C1-6		mean	SD
Ctrl	1	1	1		1	0
Motif deletion-1	0.547975	0.697281	0.688032		0.644429	0.0836597
Motif deletion-2	0.186	0.229655	0.122374		0.179343	0.0539492
Ctrl	1	1	1		1	0
MECOM KD-1	0.259713	0.123263	0.173088		0.185355	0.0690472
MECOM KD-2	0.194568	0.134625	0.165887		0.165027	0.0299808
3C-primer 2
	A1-6	B1-6	C1-6		mean	SD
Ctrl	1	1	1		1	0
Motif deletion-1	0.576482	0.51909	0.111879		0.402484	0.253302
Motif deletion-2	0.184535	0.287707	0.0203799		0.164208	0.134818
Ctrl	1	1	1		1	0
MECOM KD-1	0.225337	0.116117	0.23072		0.190725	0.0646683
MECOM KD-2	0.18135	0.101863	0.194109		0.159107	0.0499841
3C-primer 3
	A1-6	B1-6	C1-6		mean	SD
Ctrl	1	1	1		1	0
Motif deletion-1	0.683045	0.602897	0.58433		0.623424	0.0524609
Motif deletion-2	0.154879	0.153509	0.057494		0.121961	0.0558339
Ctrl	1	1	1		1	0
MECOM KD-1	0.230456	0.0998912	0.17298		0.167776	0.0654376
MECOM KD-2	0.165579	0.111558	0.193976		0.157038	0.0418675
3C-primer 4
	A1-6	B1-6	C1-6		mean	SD
Ctrl	1	1	1		1	0
Motif deletion-1	0.45035	0.523364	0.36655		0.446755	0.0784687
Motif deletion-2	0.0200726	0.0276821	0.0230034		0.023586	0.00383807
Ctrl	1	1	1		1	0
MECOM KD-1	0.264685	0.132511	0.172559		0.189918	0.0677753
MECOM KD-2	0.241534	0.13188	0.278968		0.217461	0.076442
3C-primer 5
	A1-6	B1-6	C1-6		mean	SD
Ctrl	1	1	1		1	0
Motif deletion-1	0.257058	0.726244	0.413351		0.465551	0.238909
Motif deletion-2	0.35645	0.395328	0.0637994		0.271859	0.181231
Ctrl	1	1	1		1	0
MECOM KD-1	0.474166	0.156789	0.180821		0.270592	0.176709
MECOM KD-2	0.230351	0.140134	0.219144		0.196543	0.0491722
Figure 5 o, p
	GAPDH	NR2F2		-Control			GAPDH	NR2F2		-Control			GAPDH	NR2F2		-Control
	Ct (dR)	Ct (dRn)	Inc Ct	Fold			Ct (dR)	Ct (dRn)	Inc Ct	Fold			Ct (dR)	Ct (dRn)	Inc Ct	Fold
Ctrl	17.86	28.32	10.46	1		Ctrl	18.21	27.66	9.45	1		Ctrl	19.83	26.05	6.22	1
Motif KO-1	18.21	29.8	11.59	0.456916		Motif KO-1	18.36	28.83	10.47	0.493116		Motif KO-1	19.37	27.04	7.67	0.366021
Motif KO-2	17.97	29.74	11.77	0.403321		Motif KO-2	19.07	29.97	10.9	0.366021		Motif KO-2	18.92	27.17	8.25	0.244855
Ctrl	18.45	27.94	9.49	1		Ctrl	19.24	27.52	8.28	1		Ctrl	19.08	27.73	8.65	1
MECOM KD-1	18.52	29.23	10.71	0.429283		MECOM KD-1	18.52	27.64	9.12	0.558644		MECOM KD-1	19.77	29.04	9.27	0.650671
MECOM KD-2	18.93	28.88	9.95	0.726986		MECOM KD-2	19.35	28.96	9.61	0.397768		MECOM KD-2	18.7	28.73	10.03	0.384219
					mean	SD
Ctrl	1	1	1		1	0
Motif KO-1	0.456916	0.493116	0.366021		0.438685	0.0654795
Motif KO-2	0.403321	0.366021	0.244855		0.338066	0.0828492
Ctrl	1	1	1		1	0
MECOM KD-1	0.429283	0.558644	0.650671		0.546199	0.111218
MECOM KD-2	0.726986	0.397768	0.384219		0.502991	0.194104

## Sheet: Figure 6
Figure 6i
	wild type	mecom-/-	mecom-/-
VEGFR2	-	-	+
	900	300	900
	1050	600	1200
	1560	500	1800
	1090	450	1350
	1100	520	1600
	950	580	950
	1240	350	1400
	1350	340	1380
	1290	480	1540
	1360	430	1360
	1000	560	1120
	1320	590	1450
	1500	460	920
	1100	400	1280
	950	370	1200
	1200	570	1350
	1100	440
	1110	460
	1270
	1320
	1450
	1100
	1200
	1260
	1230
Figure 6m
	wild type	mecom-/-	mecom-/-
VEGFR2	-	-	+
	70	41	65
	83	25	85
	95	38	110
	80	40	86
	77	26	70
	91	34	100
	88	37	90
	78	38	85
	79	29	89
	74	38	102
	86	36	78
	83	34	73
	90	39	96
	89	30	89
	82	34	94
	86	38	98
	89	39	88
	76	37	78
	79	27	69
	80	31	88
	81	36
	88	35
	75
	80
	79
	90
	81
	83
	87
	80
	81
	88
	80
Figure 6p
	CT	MECOM-KO	MECOM-KO
VEGFR2	-	-	+
	11.5	3.5	18.6
	7.6	6.2	8.2
	16.3	2.3	12.6
	12.3	4.1	13.3
	8.9	5.5	11.8
	10.3	2.8	17.1
	11.2	3.5	10.9
	14.5	4.5	9.4
	11.7	3.7	12.6
	13.8	3.8	16.8
Figure 6q
	CT	MECOM-KO	MECOM-KO
VEGFR2	-	-	+
	20	5	26
	25	10	22
	15	13	17
	19	9	21
	21	11	20
	16	6	19
	18	8	23
	21	10	21
	24	9	25
	18	12	22

## Sheet: Figure S4
Figure S4 f
	Actin	CHD5		-Control			Actin	CHD5		-Control			Actin	CHD5		-Control			CDH5									CDH5									Mean	SD
	Ct (dR)	Ct (dRn)	Inc Ct	Fold			Ct (dR)	Ct (dRn)	Inc Ct	Fold			Ct (dR)	Ct (dRn)	Inc Ct	Fold				EXP1	EXP2	EXP3		MEAN	SD				EXP1	EXP2	EXP3					CDH5
WTC-Con	20.7466	35.0124	14.2658	1		WTC-Con	20.9473	35.1489	14.2016	1		WTC-Con	20.72	35.44	14.72	1			WTC-Con	1	1	1		1	0			WTC-Con	0	0	0		0	0	0		0	0
WD1	20.5194	34.0276	13.5082	1.69066		WD1	20.8326	35.1084	14.2758	0.949918		WD1	20.77	36.83	16.06	0.395021			WD1	1.69066	0.949918	0.395021		1.01187	0.650038			WD1	0.757587768413099	-0.0741247269985976	-1.34		0.757588	-0.0741247	-1.34		-0.218846	1.05626
WD2	22.0771	33.9958	11.9187	5.08795		WD2	21.4988	35.0392	13.5404	1.58148		WD2	21.75	35.97	14.22	1.41421			WD2	5.08795	1.58148	1.41421		2.69455	2.07444			WD2	2.3470853556993	0.661272673412501	0.5		2.34709	0.661273	0.5		1.16945	1.02304
WD3	21.2592	32.3393	11.08	9.09942		WD3	21.4392	32.8153	11.3761	7.08875		WD3	21.34	33.26	11.92	6.9644			WD3	9.09942	7.08875	6.9644		7.71752	1.19837			WD3	3.1857749008187	2.8255305920385	2.8		3.18577	2.82553	2.8		2.9371	0.215735
WD4	21.5189	28.8878	7.36894	119.17		WD4	21.5425	28.9649	7.42238	109.84		WD4	21.59	28.17	6.58	282.088			WD4	119.17	109.84	282.088		170.366	96.8665			WD4	6.896872627276	6.7792554950151	8.14		6.89687	6.77926	8.14		7.27204	0.75397
WD5	23.257	28.6593	5.40233	465.771		WD5	22.2801	28.504	6.22382	252.093		WD5	22.76	29.33	6.57	284.05			WD5	465.771	252.093	284.05		333.971	115.255			WD5	8.8634773977933	7.9778146072673	8.15		8.86348	7.97781	8.15		8.33043	0.469591
WD6	22.0249	27.8992	5.87426	335.82		WD6	22.0576	27.4741	5.41651	441.149		WD6	22.18	28.32	6.14	382.681			WD6	335.82	441.149	382.681		386.55	52.771			WD6	8.3915439931982	8.7851223355376	8.58		8.39154	8.78512	8.58		8.58556	0.196848
	Actin	MECOM		-Control			Actin	MECOM		-Control			Actin	MECOM		-Control
	Ct (dR)	Ct (dRn)	Inc Ct	Fold			Ct (dR)	Ct (dRn)	Inc Ct	Fold			Ct (dR)	Ct (dRn)	Inc Ct	Fold			MECOM									MECOM
WTC-Con	20.7466	30.9037	10.1571	1		WTC-Con	20.9473	30.7771	9.82983	1		WTC-Con	20.72	30.28	9.56	1				EXP1	EXP2	EXP3		MEAN	SD				EXP1	EXP2	EXP3					MECOM
WD1	20.5194	31.3241	10.8047	0.638336		WD1	20.8326	31.3693	10.5366	0.612681		WD1	20.77	31.1	10.33	0.586417			WTC-Con	1	1	1		1	0			WTC-Con	0	0	0		0	0	0		0	0
WD2	22.0771	28.7501	6.67301	11.1896		WD2	21.4988	28.3834	6.88457	7.70216		WD2	21.75	27.19	5.44	17.3878			WD1	0.638336	0.612681	0.586417		0.612478	0.0259597			WD1	-0.647612967152	-0.706791649405698	-0.77		-0.647613	-0.706792	-0.77		-0.708135	0.0612046
WD3	21.2592	26.953	5.69379	22.0591		WD3	21.4392	26.9375	5.49838	20.1325		WD3	21.34	26.03	4.69	29.2426			WD2	11.1896	7.70216	17.3878		12.0932	4.90561			WD2	3.4840841070425	2.94526306091811	4.12		3.48408	2.94526	4.12		3.51645	0.588037
WD4	21.5189	26.8336	5.31475	28.6874		WD4	21.5425	26.6192	5.0767	26.9671		WD4	21.59	25. 72	#VALUE!	#VALUE!			WD3	22.0591	20.1325	29.2426		23.8114	4.80119			WD3	4.4633046193875	4.3314539518564	4.87		4.4633	4.33145	4.87		4.55492	0.280719
WD5	23.257	26.0523	2.79527	164.486		WD5	22.2801	26.1106	3.83044	63.9733		WD5	22.76	25. 28	#VALUE!	#VALUE!			WD4	28.6874	26.9671	43.1115		32.922	8.86617			WD4	4.842344352642	4.7531301322806	5.43		4.84234	4.75313	5.43		5.00849	0.367752
WD6	22.0249	25.2979	3.27301	118.118		WD6	22.0576	25.2233	3.16567	101.418		WD6	22.06	24.19	2.13	172.446			WD5	164.486	63.9733	131.599		120.019	51.2472			WD5	7.3618246195272	5.99939820153921	7.04		7.36182	5.9994	7.04		6.80041	0.712113
																			WD6	118.118	101.418	172.446		130.661	37.1381			WD6	6.8840861662401	6.6641645254421	7.43		6.88409	6.66416	7.43		6.99275	0.394312
	Actin	DLL4		-Control			Actin	DLL4		-Control			Actin	DLL4		-Control
	Ct (dR)	Ct (dRn)	Inc Ct	Fold			Ct (dR)	Ct (dRn)	Inc Ct	Fold			Ct (dR)	Ct (dRn)	Inc Ct	Fold			DLL4									DLL4
WTC-Con	20.7466	35.3845	14.6379	1		WTC-Con	20.9473	35.0986	14.1513	1		WTC-Con	20.72	35.21	14.49	1				EXP1	EXP2	EXP3		MEAN	SD				EXP1	EXP2	EXP3					DLL4
WD1	20.5194	37.4215	16.9021	0.208165		WD1	20.8326	35.8029	14.9702	0.566864		WD1	20.77	36.74	15.97	0.358489			WTC-Con	1	1	1		1	0			WTC-Con	0	0	0		0	0	0		0	0
WD2	22.0771	36.4749	14.3978	1.18111		WD2	21.4988	35.2099	13.7111	1.35678		WD2	21.75	36.29	14.54	0.965936			WD1	0.208165	0.566864	0.358489		0.377839	0.180131			WD1	-2.2642029728844	-0.818926517766698	-1.48		-2.2642	-0.818927	-1.48		-1.52104	0.723512
WD3	21.2592	33.1472	11.888	6.72699		WD3	21.4392	33.6475	12.2084	3.84487		WD3	21.34	33.87	12.53	3.89062			WD2	1.18111	1.35678	0.965936		1.16794	0.195753			WD2	0.240145336269105	0.440183320010402	-0.0499999999999969		0.240145	0.440183	-0.05		0.21011	0.246468
WD4	21.5189	31.7409	10.2221	21.3454		WD4	21.5425	32.0108	10.4683	12.844		WD4	21.59	32.74	11.15	10.1261			WD3	6.72699	3.84487	3.89062		4.82082	1.65094			WD3	2.7499602256301	1.9429340282764	1.96		2.74996	1.94293	1.96		2.21763	0.461089
WD5	23.257	31.3865	8.12955	91.0378		WD5	22.2801	31.0383	8.75813	42.0248		WD5	22.76	31.88	9.12	41.3553			WD4	21.3454	12.844	10.1261		14.7718	5.85285			WD4	4.41585393599	3.6830247273587	3.34		4.41585	3.68302	3.34		3.81296	0.54957
WD6	22.0249	30.2415	8.21661	85.7067		WD6	22.0576	30.61	8.55244	48.4644		WD6	22.18	30.76	8.58	60.1295			WD5	91.0378	42.0248	41.3553		58.1393	28.4929			WD5	6.5083930087222	5.3931688041125	5.37000000000001		6.50839	5.39317	5.37		5.75719	0.650666
																			WD6	85.7067	48.4644	60.1295		64.7668	19.0493			WD6	6.4213361406441	5.5988529136033	5.91		6.42134	5.59885	5.91		5.97673	0.415282
	Actin	KDR		-Control			Actin	KDR		-Control			Actin	KDR		-Control
	Ct (dR)	Ct (dRn)	Inc Ct	Fold			Ct (dR)	Ct (dRn)	Inc Ct	Fold			Ct (dR)	Ct (dRn)	Inc Ct	Fold			KDR									KDR
WTC-Con	20.7466	27.1011	6.35456	1		WTC-Con	20.9473	27.2803	6.33307	1		WTC-Con	20.72	27.42	6.7	1				EXP1	EXP2	EXP3		MEAN	SD				EXP1	EXP2	EXP3					KDR
WD1	20.5194	27.6312	7.11188	0.591596		WD1	20.8326	27.6684	6.83573	0.705804		WD1	20.77	27.83	7.06	0.779165			WTC-Con	1	1	1		1	0			WTC-Con	0	0	0		0	0	0		0	0
WD2	22.0771	27.9013	5.82423	1.44427		WD2	21.4988	27.827	6.32822	1.00337		WD2	21.75	27.39	5.64	2.08493			WD1	0.591596	0.705804	0.779165		0.692188	0.0945229			WD1	-0.757316800071401	-0.502659872603701	-0.359999999999996		-0.757317	-0.50266	-0.36		-0.539992	0.201272
WD3	21.2592	25.7433	4.48408	3.65655		WD3	21.4392	25.5483	4.1091	4.67177		WD3	21.34	26.39	5.05	3.13834			WD2	1.44427	1.00337	2.08493		1.51085	0.543848			WD2	0.530336235619	0.00485032296450058	1.06		0.530336	0.00485032	1.06		0.531729	0.527576
WD4	21.5189	23.3079	1.78903	23.6789		WD4	21.5425	23.431	1.88851	21.7743		WD4	21.59	23.91	2.32	20.8215			WD3	3.65655	4.67177	3.13834		3.82222	0.780027			WD3	1.8704820436113	2.2239701193531	1.65		1.87048	2.22397	1.65		1.91482	0.289542
WD5	23.257	24.2296	0.972603	41.6995		WD5	22.2801	24.1737	1.89357	21.6981		WD5	22.76	24.77	2.01	25.8125			WD4	23.6789	21.7743	20.8215		22.0916	1.4549			WD4	4.5655313525921	4.4445562990895	4.38		4.56553	4.44456	4.38		4.46336	0.0941845
WD6	22.0249	23.0027	0.977828	41.5488		WD6	22.0576	23.0578	1.00024	40.3034		WD6	22.18	23.8	1.62	33.8246			WD5	41.6995	21.6981	25.8125		29.7367	10.5624			WD5	5.3819579378689	4.4394950931337	4.69000000000001		5.38196	4.4395	4.69		4.83715	0.488159
																			WD6	41.5488	40.3034	33.8246		38.5589	4.14706			WD6	5.3767331788018	5.3328286699091	5.08		5.37673	5.33283	5.08		5.26319	0.160156
	Actin	EFNB2		-Control			Actin	EFNB2		-Control			Actin	EFNB2		-Control
	Ct (dR)	Ct (dRn)	Inc Ct	Fold			Ct (dR)	Ct (dRn)	Inc Ct	Fold			Ct (dR)	Ct (dRn)	Inc Ct	Fold
WTC-Con	20.7466	31.2596	10.513	1		WTC-Con	20.9473	31.6508	10.7035	1		WTC-Con	20.72	31.73	11.01	1			EFNB2									EFNB2
WD1	20.5194	30.8256	10.3063	1.15407		WD1	20.8326	31.42	10.5874	1.08381		WD1	20.77	31.28	10.51	1.41421				EXP1	EXP2	EXP3		MEAN	SD				EXP1	EXP2	EXP3					EFNB2
WD2	22.0771	31.9647	9.88761	1.54264		WD2	21.4988	31.3823	9.88347	1.76544		WD2	21.75	31.26	9.51	2.82843			WTC-Con	1	1	1		1	0			WTC-Con	0	0	0		0	0	0		0	0
WD3	21.2592	31.5329	10.2737	1.18041		WD3	21.4392	31.0555	9.6163	2.1246		WD3	21.34	31.85	10.51	1.41421			WD1	1.15407	1.08381	1.41421		1.21737	0.174058			WD1	0.206736717514499	0.116110746601901	0.5		0.206737	0.116111	0.5		0.274282	0.20066
WD4	21.5189	29.0106	7.49175	8.11877		WD4	21.5425	29.2962	7.75363	7.72677		WD4	21.59	29.73	8.14	7.31065			WD2	1.54264	1.76544	2.82843		2.0455	0.687124			WD2	0.625398081646203	0.820028932702503	1.5		0.625398	0.820029	1.5		0.981809	0.459197
WD5	23.257	30.022	6.76502	13.4356		WD5	22.2801	30.0193	7.73917	7.80463		WD5	22.76	30.81	8.05	7.78124			WD3	1.18041	2.1246	1.41421		1.57308	0.491734			WD3	0.239292093678102	1.087194077922	0.5		0.239292	1.08719	0.5		0.608829	0.434301
WD6	22.0249	27.4623	5.43745	33.7207		WD6	22.0576	27.8804	5.82284	29.4595		WD6	22.18	27.43	5.25	54.1917			WD4	8.11877	7.72677	7.31065		7.71873	0.404119			WD4	3.0212610747775	2.9498656840207	2.87		3.02126	2.94987	2.87		2.94704	0.0756701
																			WD5	13.4356	7.80463	7.78124		9.67384	3.25784			WD5	3.7479937959942	2.9643296258062	2.96		3.74799	2.96433	2.96		3.22411	0.453704
																			WD6	33.7207	29.4595	54.1917		39.124	13.2218			WD6	5.0755622775293	4.88066084913021	5.76		5.07556	4.88066	5.76		5.23874	0.461822

## Sheet: Figure s5
Figure S5 b-f
s5d	MECOM	CT	MECOM KD			FACS percentage	CT	MECOM KD
		0.97426	0.78316				20.9	12.5
		1.01986	0.833572				20.6	11.2
		0.959516	0.867165				21.4	12.2
		1.04636	0.722154
	CD31	1.01874	0.730918
		0.973856	0.775812
		0.995008	0.792114
		1.0124	0.816645
s5c	MECOM	0.923583	0.453059
		1.13864	0.462258
		0.937775	0.485914
			0.456527
	OCT4	1.18262	2.99128
		0.693991	2.04452
		1.11573	2.43305
		1.00765	3.00583
Figure S5 g
OCT4		Rep 1	Rep 2	Rep 3	Rep 4	Rep 5	Rep 6	Rep 7		MEAN	SD
	MECOM-KO1	2.27481	1.52546	1.1182						1.63949	0.586674
	MECOM-KO2	2.25658	4.60008	3.25454						3.3704	1.17604
	WT	1	1	1						1	0
NANOG
	MECOM-KO1	1.65793	2.12845	1.55388	1.78168	3.14544	2.30917	2.2508		2.11819	0.540513
	MECOM-KO2	1.49415	2.12903	2.64046						2.08788	0.574261
	WT	1	1	1	1	1	1	1		1	0
SOX2
	MECOM-KO1	3.52965	7.26352	6.6969						5.83003	2.01223
	MECOM-KO2	5.03568	6.48995	9.36489		2.64077	3.99981	2.94771		5.0798	2.53036
	WT	1	1	1	1	1	1	1		1	0
TERT	MECOM-KO1	7.58586	8.29125	3.88345						6.58685	2.36763
	MECOM-KO2	5.02686	2.50493	3.774						3.7686	1.26097
	WT	1	1	1						1	0
ZFP42	MECOM-KO1	1.46771	1.14359	1.78793	2.02538	1.19653	1.42175			1.50715	0.342025
	MECOM-KO2	2.94754		3.2412	0.587628	0.35641				1.78319	1.52168
	WT	1	1	1	1	1	1			1	0
UTF	MECOM-KO1	1.97654	0.731522	1.53957						1.41588	0.63166
	MECOM-KO2	0.691704	1.25986	1.58353						1.17836	0.451465
	WT	1	1	1						1	0
Figure S5 i
				Mean	SD
	BJ-control-1	45.9358		45.1541	4.57163
	BJ-control-2	49.2844
	BJ-control-3	40.2419
	MECOM-KO1-1	45.1129		49.243	4.13958
	MECOM-KO1-2	49.2239
	MECOM-KO1-3	53.392
	MECOM-KO2-1	46.2944		48.5976	3.16302
	MECOM-KO2-2	47.2945
	MECOM-KO2-3	52.2041

## Sheet: Figure s6
Figure S6a
gene	log2(FC)	PValue	FDR	CT1_FPKM	CT2_FPKM	KO1_FPKM	KO2_FPKM
CDH5	-0.440768	0.000236151	0.000953894	586.84	584.326	391.99	375.412
PECAM1 (CD31)	-0.0646931	0.620054	0.720281	195.126	196.977	155.649	174.516
KDR (VEGFR2)	-1.03551	1.06e-15	2.37e-14	102.839	107.684	47.1586	52.1439

## Sheet: Figure s7
Figure S7 a
before treatment
	Control (mitomycin c)	MECOM KO-1 (mitomycin c)	MECOM KO-2 (mitomycin c)	Control	MECOM KO-1	MECOM KO-2
	30583	31584	32743	31473	31935	32203
	33921	32384	31294	30331	30298	30445
	31884	30295	30429	30598	32667	31232
	32427	33285	31742	30114	30466	32598
mean	32203.8	31887	31552	30629	31341.5	31619.5
sd	1381.77	1268.55	963.029	596.469	1149.58	970.831
24h after treatment
	Control (mitomycin c)	MECOM KO-1 (mitomycin c)	MECOM KO-2 (mitomycin c)	Control	MECOM KO-1	MECOM KO-2
	35921	31184	29585	45756	37540	36311
	30441	29840	30440	48477	38439	34942
	28483	30597	31536	53816	39032	33934
	32343	31822	30447	52539	36521	35773
Normalized by day 0
	1.11543	0.977953	0.937658	1.49388	1.19777	1.14837
	0.945263	0.935805	0.964757	1.58272	1.22646	1.10508
	0.884462	0.959545	0.999493	1.75703	1.24538	1.0732
	1.00432	0.997962	0.964978	1.71534	1.16526	1.13136
mean	0.987369	0.967816	0.966722	1.63724	1.20872	1.1145
sd	0.0984033	0.0264869	0.0253346	0.121069	0.0349618	0.0327935
48h after treatment
	Control (mitomycin c)	MECOM KO-1 (mitomycin c)	MECOM KO-2 (mitomycin c)	Control	MECOM KO-1	MECOM KO-2
	32474	31995	32682	80499	51393	46558
	30282	32426	32041	84481	43552	45384
	29448	33922	32993	75894	49949	38771
	33595	29973	33407	83997	48882	40499
Normalized by day 0
	1.00839	1.00339	1.03581	2.6282	1.63977	1.47245
	0.940325	1.0169	1.0155	2.7582	1.3896	1.43532
	0.914428	1.06382	1.04567	2.47785	1.5937	1.22617
	1.0432	0.939976	1.05879	2.7424	1.55966	1.28082
mean	0.976587	1.00602	1.03894	2.65166	1.54568	1.35369
sd	0.0595196	0.0510816	0.0182454	0.129546	0.109114	0.118794
Figure S7 b-c
	Control	MECOM KO-1	MECOM KO-2
	31503	6219	7128
	43113	5852	6451
	32040	6613	6486
	22869	6077	5650
mean	32381.2	6190.25	6428.75
SD	8297.41	319.783	605.303
Figure S7e
					mean				SD
Add Mitomycin C
	0h	6h	12h		0h	6h	12h		0h	6h	12h
Control-1	486	353	149		481.667	331.667	121.667		3.78594	18.5831	25.697
Control-2	479	319	118
Control-3	480	323	98
MECOM KO1-1	492	412	327		485	430.333	284.333		6.55744	15.885	44.0606
MECOM KO1-2	479	439	239
MECOM KO1-3	484	440	287
MECOM KO2-1	480	436	276		481.333	421.667	318		3.21455	18.3394	40.1497
MECOM KO2-2	479	401	356
MECOM KO2-3	485	428	322
Figure S7 f, g, h
Nb branches						branching lenght
	control	MECOM KO-1	MECOM KO-2				control	MECOM KO-1	MECOM KO-2
	17	5.5	5				21.872	4.45	4.301
	18.5	6.1	7.1				23.756	4.245	5.243
	16.2	9.1	7				26.356	7.964	6.28
	15	5.6	5.3				19.551	3.761	4.487
	16.1						18.378
	16.7						17.87
	18.1						24.022
	18.5						22.881
	15.9						17.21
MEAN	16.8889	6.575	6.1			MEAN	21.3218	5.105	5.07775
SD	1.24242	1.70367	1.10454			SD	3.19994	1.92777	0.899081
Figure s7 i
Sample	Protein Concentration
EC Control-1	10.5126
EC Control-2	8.28613
EC Control-3	7.76225
EC Control-4	5.27382
EC Control-5	6.05964
MECOM KO1-1	1.60666
MECOM KO1-2	1.34472
MECOM KO1-3	2.26151
MECOM KO1-4	3.1783
MECOM KO1-5	2.91636
MECOM KO2-1	2.20246
MECOM KO2-2	1.5981
MECOM KO2-3	3.26009
MECOM KO2-4	2.80682
MECOM KO2-5	2.50464

[truncated: 3 more sheets: Figure s8, Figure s9, Gel Picture]
